# Supplementary material for: Dyrk1b promotes hepatic lipogenesis by bypassing canonical insulin signaling and directly activating mTORC2 in mice
Source: J Clin Invest. 2022 Feb 1;132(3):e153724. doi: 10.1172/JCI153724 (PMC8803348; doi:10.1172/JCI153724)
Supplement: Supplemental Table 3 [file jci-132-153724-s234.xls]

## Sheet: Sheet0
© 2000-2021 QIAGEN. All rights reserved.
Categories	Diseases or Functions Annotation	p-value	Molecules	# Molecules
Upregulated pathways
Lipid Metabolism,Small Molecule Biochemistry	Fatty acid metabolism	5.72e-26	AACS,ABCG2,ACACA,ACACB,ACBD5,Acnat1/Acnat2,ACOT2,ACOT4,ACOX1,ACSF2,ACSL1,ACSM3,AKR1C4,APOA2,BAAT,CD36,CPT2,CS,CYP1A2,Cyp2c54 (includes others),CYP2C8,CYP2E1,Cyp2j5,DECR1,DECR2,ECI2,EIF6,EPHX2,FABP1,FABP2,FASN,GPAM,GPX1,GSTM1,HACD3,HACL1,HMGCS2,HSD17B4,LPGAT1,ME1,MGLL,MTTP,NCEH1,PDHA1,PDHB,PON1,PPCS,PTGES3,RGN,SCARB1,SLC25A10,SLC27A2,SLC6A13,SLCO1B3,SMPD2,THRSP,VNN1	57
Lipid Metabolism,Molecular Transport,Small Molecule Biochemistry	Concentration of lipid	2.16e-24	ABCG2,ABHD6,ACACA,ACACB,ACOT2,ACSL1,AGPAT2,ALDH1A1,AMACR,APOA2,BHMT,BPNT1,CD36,CD38,CS,CYP1A2,CYP2E1,Cyp2j5,CYP3A7,DECR1,ECI1,ENTPD5,EPHX2,FABP1,FABP2,FASN,FDFT1,G6PC,GCK,GCKR,GNE,GPAM,GPX1,GSTK1,Gulo,HSD17B4,HSD3B7,LOC102724788/PRODH,LPGAT1,MGLL,MPC1,MRC1,MTTP,NCEH1,PDCD6IP,PEX11A,PFKFB1,PON1,PON3,PTGES3,PTPN11,RGN,SCARB1,SEC14L2,SIGMAR1,SIRT3,SLC22A1,SLC27A2,SLC2A2,SLCO1B3,SMPD2,SRSF2,THRSP,TTP…	66
Energy Production,Lipid Metabolism,Small Molecule Biochemistry	Oxidation of lipid	2.08e-23	ACACA,ACACB,ACBD5,ACOX1,ACSL1,ADH4,AKR1C4,ALDH1A1,Aldh1a7,ALDH3A2,AOX1,APOA2,CD36,CPT2,CYP1A2,CYP2C8,CYP2E1,DECR1,ECI1,ECI2,FABP1,FABP2,FASN,GPAM,HACL1,HMGCS2,HSD17B10,HSD17B2,HSD17B4,MTTP,PEBP1,PON1,SCARB1,SLC27A2	34
Lipid Metabolism,Molecular Transport,Small Molecule Biochemistry	Concentration of fatty acid	3.07e-23	ABCG2,ACACA,ACACB,ACOT2,ACSL1,AGPAT2,AMACR,APOA2,CD36,CS,CYP1A2,CYP2E1,DECR1,ECI1,EPHX2,FABP1,FASN,G6PC,GCK,GPAM,GPX1,HSD17B4,HSD3B7,LOC102724788/PRODH,MGLL,MPC1,MTTP,NCEH1,PEX11A,PFKFB1,PON1,PON3,PTGES3,SCARB1,SIRT3,SLC27A2,SLC2A2,THRSP,XDH	39
Lipid Metabolism,Small Molecule Biochemistry	Synthesis of lipid	1.83e-20	ABHD6,ACACA,ACACB,ACSL1,ACSM3,ADH4,AGPAT2,AKR1C4,AKR1D1,ALDH1A1,Aldh1a7,ALDH3A2,AMACR,APOA2,BAAT,BHMT,CAPN2,CD36,CPNE3,CYP1A2,CYP2C8,CYP2E1,DECR1,DECR2,DHRS7B,EIF6,EPHX2,FABP1,FASN,FDFT1,G6PC,GPAM,GPD1,HACD3,HSD17B10,HSD17B2,HSD17B4,HSD3B7,LPGAT1,ME1,MTTP,Mup1 (includes others),PDHA1,PDHB,PGD,PKLR,PON1,PON3,PPCS,PTGES3,PTPN11,RGN,SCARB1,SEC14L2,SIRT3,SLC22A1,SLC27A2,SMPD2,THRSP,XDH	60
Lipid Metabolism,Molecular Transport,Small Molecule Biochemistry	Concentration of triacylglycerol	1.09e-19	ACACA,ACACB,ACSL1,AGPAT2,AMACR,APOA2,BHMT,CD36,ECI1,ENTPD5,FABP1,FASN,G6PC,GCK,GCKR,GPAM,GSTK1,HSD3B7,LPGAT1,MGLL,MPC1,MTTP,NCEH1,PEX11A,PFKFB1,PON1,PON3,PTPN11,RGN,SCARB1,SIRT3,SLC22A1,SLC27A2,SRSF2,THRSP,VNN1,XDH	37
Lipid Metabolism,Molecular Transport,Small Molecule Biochemistry	Concentration of acylglycerol	2.17e-19	ABHD6,ACACA,ACACB,ACSL1,AGPAT2,AMACR,APOA2,BHMT,CD36,ECI1,ENTPD5,FABP1,FASN,G6PC,GCK,GCKR,GPAM,GSTK1,HSD3B7,LPGAT1,MGLL,MPC1,MTTP,NCEH1,PEX11A,PFKFB1,PON1,PON3,PTPN11,RGN,SCARB1,SIRT3,SLC22A1,SLC27A2,SRSF2,THRSP,VNN1,XDH	38
Lipid Metabolism,Molecular Transport,Small Molecule Biochemistry	Concentration of cholesterol	1.74e-17	ACACB,AGPAT2,AMACR,APOA2,BHMT,BPNT1,CD36,ENTPD5,EPHX2,FABP1,FABP2,FASN,FDFT1,G6PC,GCK,GPAM,Gulo,LPGAT1,MGLL,MPC1,MTTP,NCEH1,PON1,PON3,RGN,SCARB1,SEC14L2,SIGMAR1,SIRT3,SLC27A2,SLCO1B3,SRSF2,VNN1	33
Energy Production,Lipid Metabolism,Small Molecule Biochemistry	Oxidation of fatty acid	2.01e-16	ACACA,ACACB,ACBD5,ACOX1,ACSL1,ADH4,ALDH3A2,APOA2,CD36,CPT2,CYP2E1,DECR1,ECI1,ECI2,FABP1,FABP2,FASN,GPAM,HACL1,HMGCS2,HSD17B10,HSD17B4,MTTP,PEBP1,SLC27A2	25
Drug Metabolism	Metabolism of xenobiotic	9.49e-16	ACSL1,ACY3,ALDH1A1,Aldh1a7,ALDH3A2,AOX1,CMBL,CRYZ,CYP1A2,CYP2C8,CYP2E1,CYP3A7,FMO1,GSTM1,NCEH1,PAPSS2,PON1,PTGES3	18
Lipid Metabolism,Small Molecule Biochemistry,Vitamin and Mineral Metabolism	Metabolism of terpenoid	1.44e-15	AACS,ACACA,ACACB,ADH4,AKR1C4,AKR1D1,ALDH1A1,Aldh1a7,AMACR,APOA2,BAAT,Ces2e,CYP1A2,CYP2C8,CYP2E1,CYP3A7,ENO1,FASN,FDFT1,G6PC,GPAM,HSD17B10,HSD17B2,HSD17B4,HSD3B7,PON1,PTPN11,RETSAT,SCARB1,SEC14L2,TTPA,XDH	32
Lipid Metabolism,Small Molecule Biochemistry	Metabolism of triacylglycerol	2.5e-15	ACSL1,AGPAT2,ALDH1A1,APOA2,BHMT,CD36,CYP2E1,FABP1,FABP2,FASN,G6PC,GPAM,GPX1,LPGAT1,MTTP,PTPN11,RGN,SCARB1,THRSP	19
Nucleic Acid Metabolism	Metabolism of nucleic acid component or derivative	3.51e-15	ABCG2,ACACA,ACACB,ACOT2,ACOT4,ACSF2,BAAT,BPNT1,CD38,CMAS,CMPK1,CS,CYP1A2,CYP2E1,DPYS,ENO1,ENTPD5,FASN,G6PC,GAMT,GCK,GCKR,GPAM,GPD1,GPX1,HMGCS2,LETM1,MACROD1,ME1,NUDT12,PAPSS2,PDHA1,PGD,PKLR,PPCS,PRPSAP1,SHMT1,TPK1,UMPS,XDH	40
Lipid Metabolism,Small Molecule Biochemistry	Conversion of lipid	2.01e-14	ACACA,ACOX1,ACSL1,ADH4,AKR1A1,AKR1C4,ALDH3A2,AMACR,CYP1A2,CYP2C8,CYP2E1,CYP3A7,DECR2,FABP1,FASN,GPX1,HSD17B2,HSD17B4,PON1,SLC27A2,TTPA	21
Lipid Metabolism,Small Molecule Biochemistry	Metabolism of acylglycerol	2.22e-14	ABHD6,ACSL1,AGPAT2,ALDH1A1,APOA2,BHMT,CD36,CYP2E1,FABP1,FABP2,FASN,G6PC,GPAM,GPX1,LPGAT1,MGLL,MTTP,PTPN11,RGN,SCARB1,THRSP	21
Lipid Metabolism,Molecular Transport,Small Molecule Biochemistry	Quantity of steroid	3.23e-14	ACACB,AGPAT2,AMACR,APOA2,BHMT,BPNT1,CD36,Cyp2j5,CYP3A7,ENTPD5,EPHX2,FABP1,FABP2,FASN,FDFT1,G6PC,GCK,GPAM,Gulo,HSD17B4,LPGAT1,MGLL,MPC1,MRC1,MTTP,NCEH1,PON1,PON3,RGN,SCARB1,SEC14L2,SIGMAR1,SIRT3,SLC27A2,SLCO1B3,SRSF2,VNN1	37
Energy Production,Lipid Metabolism,Small Molecule Biochemistry	Beta-oxidation of fatty acid	4.16e-14	ACBD5,ACOX1,CPT2,CYP2E1,DECR1,ECI1,ECI2,FABP1,FABP2,FASN,HMGCS2,HSD17B10,HSD17B4,MTTP,PEBP1,SLC27A2	16
Lipid Metabolism,Small Molecule Biochemistry	Homeostasis of lipid	2.51e-13	ACACA,ACACB,AGPAT2,APOA2,CD36,EPHX2,FABP2,G6PC,GCK,GCKR,GPAM,HSD17B4,HSD3B7,MGLL,MTTP,NCEH1,PON3,SCARB1,SIRT3,SLC2A2,THRSP,TTPA,XDH	23
Lipid Metabolism,Small Molecule Biochemistry,Vitamin and Mineral Metabolism	Steroid metabolism	4.79e-13	AACS,ACACA,ACACB,AKR1C4,AKR1D1,AMACR,APOA2,BAAT,CYP1A2,CYP2C8,CYP2E1,CYP3A7,ENO1,FASN,FDFT1,G6PC,GPAM,HSD17B10,HSD17B2,HSD17B4,HSD3B7,PON1,PTPN11,SCARB1,SEC14L2,XDH	26
Lipid Metabolism,Small Molecule Biochemistry,Vitamin and Mineral Metabolism	Synthesis of terpenoid	1.55e-11	ACACA,ACACB,ADH4,AKR1C4,AKR1D1,ALDH1A1,Aldh1a7,AMACR,BAAT,FASN,FDFT1,G6PC,GPAM,HSD17B10,HSD17B2,HSD17B4,HSD3B7,MTTP,PON1,PON3,PTPN11,SCARB1,SEC14L2,SLC22A1,SLC27A2,XDH	26
Lipid Metabolism,Small Molecule Biochemistry	Catabolism of lipid	1.78e-11	ABHD6,ACBD5,ACOX1,ACSL1,AKR1D1,ALDH3A2,AMACR,APOA2,CYP1A2,ECI2,FABP1,FABP2,HSD3B7,MGLL,SCARB1,SLC27A2,SMPD2,XDH	18
Amino Acid Metabolism,Small Molecule Biochemistry	Metabolism of amino acids	4.15e-11	BAAT,BHMT,CS,DDAH1,DPYS,GAMT,GLUD1,GLUL,GPT2,HIBCH,HNMT,HSD17B10,LOC102724788/PRODH,ME1,OAT,PCYOX1,SCLY,SHMT1,SRR,VNN1	20
Carbohydrate Metabolism	Quantity of carbohydrate	5.56e-11	ABCG2,ACACA,ACACB,ACSL1,AGPAT2,ALDH1A1,APOA2,BHMT,CD36,CD38,DECR1,EPHX2,FABP1,FABP2,FASN,G6PC,GAPDH,GBE1,GCK,GCKR,GLUD1,GNE,GPAM,GPX1,Gulo,MGLL,NCEH1,PFKFB1,PON1,PTPN11,SCARB1,SLC22A1,SLC2A2,SRSF2,THRSP	35
Lipid Metabolism,Small Molecule Biochemistry	Conversion of fatty acid	6.16e-11	ACACA,ACOX1,ACSL1,AMACR,CYP1A2,CYP2C8,CYP2E1,DECR2,FASN,HSD17B4,SLC27A2	11
Molecular Transport	Transport of carboxylic acid	8.16e-11	ABCG2,ACSL1,BSG,CD36,CPT2,FABP1,FABP2,SCARB1,SFXN5,SLC25A10,SLC25A20,SLC27A2,SLC2A2,SLC6A13,SLCO1B3	15
Carbohydrate Metabolism	Gluconeogenesis	1.23e-10	ALDH1A1,ALDOB,CD36,ENO1,G6PC,GAPDH,GAPDHS,GCK,GPD1,GPT2,Mup1 (includes others),PFKFB1,PGAM1,SLC22A1,SLC25A10	15
Lipid Metabolism,Nucleic Acid Metabolism,Small Molecule Biochemistry	Metabolism of acyl-coenzyme A	1.73e-10	ACACA,ACACB,ACOT2,ACOT4,ACSF2,BAAT,CS,FASN,GPAM,HMGCS2	10
Carbohydrate Metabolism	Glycolysis	1.96e-10	ALDOB,BCL2L13,BSG,EIF6,ENO1,ENTPD5,FABP1,FABP2,GAPDH,GAPDHS,GCK,GCKR,GPD1,LDHA,PDHA1,PFKFB1,PGAM1,PKLR,SLC2A2	19
Lipid Metabolism,Molecular Transport,Small Molecule Biochemistry	Abnormal quantity of lipid	2e-10	AGPAT2,AMACR,BHMT,CD36,ECI1,EPHX2,FABP2,GCK,GPAM,GPX1,HSD17B4,MRC1,PON3,RGN,SCARB1,SIRT3	16
Gastrointestinal Disease,Hepatic System Disease,Metabolic Disease,Organismal Injury and Abnormalities	Microvesicular hepatic steatosis	2.16e-10	ACOX1,ACSL1,CPT2,DECR1,G6PC,GCK,GPAM,HSD17B4,PDHA1,PDHB	10
Metabolic Disease,Organismal Injury and Abnormalities	Abnormal metabolism	2.33e-10	ACACB,ACOX1,AGPAT2,AKR1A1,APOA2,CD36,CD38,CPT2,DDAH1,DECR1,EPHX2,ETFDH,FABP1,FASN,FDFT1,GCK,GPAM,GPD1,GPX1,HSD17B10,Mocs1,MTTP,PON1,RGN,SIRT3,SLC25A20,SUGCT	27
Energy Production,Lipid Metabolism,Small Molecule Biochemistry	Oxidation of long chain fatty acid	4.01e-10	ACACB,ACOX1,ACSL1,APOA2,CD36,CYP2E1,FABP1,FABP2,GPAM,HMGCS2,HSD17B4,MTTP	12
Lipid Metabolism,Small Molecule Biochemistry,Vitamin and Mineral Metabolism	Synthesis of steroid	4.84e-10	ACACA,ACACB,AKR1C4,AKR1D1,AMACR,BAAT,FASN,FDFT1,G6PC,GPAM,HSD17B10,HSD17B2,HSD17B4,HSD3B7,MTTP,PON1,PON3,PTPN11,SCARB1,SEC14L2,SLC22A1,SLC27A2,XDH	23
Vitamin and Mineral Metabolism	Metabolism of vitamin	9.08e-10	ADH4,AKR1C4,ALDH1A1,Aldh1a7,AOX1,APOA2,Ces2e,CYP1A2,CYP2C8,CYP2E1,CYP3A7,PDXK,RETSAT,SHMT1,TPK1,TTPA,VNN1	17
Cancer,Endocrine System Disorders,Organismal Injury and Abnormalities	Thyroid carcinoma	2.83e-09	AACS,ABCB7,ABCG2,ACACB,ACBD5,ACOT2,ACOT4,ACOX1,ACSF2,ACSL1,ACSM3,ACSS3,ACTG1,ACY3,ACYP1,ADH4,AGMAT,AGPAT2,AKR1A1,AKR1C4,AKR1D1,ALAD,ALDH1A1,ALDH3A2,ALDOB,AOX1,AP2M1,APIP,APMAP,APOOL,ASGR1,ATL2,BAAT,BBOX1,BDH1,BHMT,BLVRB,BSG,CAPN2,CD36,CD38,CLTB,CMAS,CMPK1,COPS3,COPS6,COX15,CPNE3,CPOX,CRYZ,CSTB,CYP1A2,CYP2E1,CYP3A7,DDAH1,DDI2,DECR1,DECR2,DHRS7,DHRS7B,DNAJA1,DPYS,ECI1,EFTUD2,EIF4A2,ENO1,ENTPD5,EPHX…	206
Lipid Metabolism,Molecular Transport,Small Molecule Biochemistry	Transport of fatty acid	2.96e-09	ABCG2,ACSL1,CD36,CPT2,FABP1,FABP2,SCARB1,SLC25A10,SLC27A2,SLC6A13,SLCO1B3	11
Metabolic Disease,Organismal Injury and Abnormalities	Glucose metabolism disorder	3.53e-09	AACS,ACACA,ACACB,Acnat1/Acnat2,ACSL1,ACSM3,AGPAT2,ALDH1A1,ALDOB,APOA2,BBOX1,BDH1,BHMT,CARS1,CD36,CD38,COPS3,CYP2E1,DDAH1,DECR1,ENTPD5,EPHX2,ETFDH,FABP1,FABP2,FASN,FDFT1,G6PC,GBE1,GCK,GCKR,GLUD1,GLUL,GPAM,GPD1,GPX1,GSTK1,HACL1,HLA-A,HMGCS2,ME1,MRC1,MRPL53,MTTP,Mup1 (includes others),PDXK,PKLR,PON1,PSMB9,PSMC6,PSMD11,PSMD12,PSMD7,PTPN11,RPL26,SCARB1,SIGMAR1,SIRT3,SLC22A1,SLC2A2,STAT1,XDH	62
Metabolic Disease,Organismal Injury and Abnormalities	Disorder of lipid metabolism	3.63e-09	ACACB,ACOX1,AGPAT2,APOA2,CD36,CPT2,DECR1,EPHX2,ETFDH,FABP1,FASN,FDFT1,GCK,GPAM,GPD1,HSD17B10,MTTP,PON1,SIRT3,SLC25A20,SUGCT	21
Gastrointestinal Disease,Hepatic System Disease,Metabolic Disease,Organismal Injury and Abnormalities	Hepatic steatosis	3.65e-09	ACACA,ACOX1,ACSL1,AGPAT2,BHMT,CD36,CPT2,CYP2E1,DECR1,FASN,G6PC,GCK,GPAM,GPD1,HSD17B4,MTTP,PDHA1,PDHB,PEX11A,PTPN11,RGN,SIRT3,SRSF2,SUGCT	24
Lipid Metabolism,Small Molecule Biochemistry	Synthesis of triacylglycerol	6.36e-09	ACSL1,AGPAT2,ALDH1A1,BHMT,FABP1,FASN,GPAM,LPGAT1,RGN,SCARB1,THRSP	11
Lipid Metabolism,Small Molecule Biochemistry,Vitamin and Mineral Metabolism	Synthesis of bile acid	8.24e-09	AKR1C4,AKR1D1,AMACR,BAAT,HSD17B10,HSD17B4,HSD3B7,PON3,SLC27A2	9
Cancer,Endocrine System Disorders,Organismal Injury and Abnormalities	Nonpituitary endocrine tumor	9.01e-09	AACS,ABCB7,ABCG2,ACACB,ACBD5,ACOT2,ACOT4,ACOX1,ACSF2,ACSL1,ACSM3,ACSS3,ACTG1,ACY3,ACYP1,ADH4,AGMAT,AGPAT2,AKR1A1,AKR1C4,AKR1D1,ALAD,ALDH1A1,ALDH3A2,ALDOB,AOX1,AP2M1,APIP,APMAP,APOOL,ASGR1,ATL2,BAAT,BBOX1,BDH1,BHMT,BLVRB,BSG,CAPN2,CD36,CD38,CLTB,CMAS,CMPK1,COPS3,COPS6,COX15,CPNE3,CPOX,CRYZ,CSTB,CYP1A2,CYP2E1,CYP3A7,DDAH1,DDI2,DECR1,DECR2,DHRS7,DHRS7B,DNAJA1,DPYS,ECI1,EFTUD2,EIF4A2,ENO1,ENTPD5,EPHX…	207
Digestive System Development and Function,Hepatic System Development and Function,Organ Morphology,Organismal Development	Morphology of liver	1.13e-08	ABCG2,ACOX1,AGPAT2,AMACR,BHMT,BPNT1,BSG,CYP1A2,CYP2E1,DECR1,EIF6,ENTPD5,FABP2,FDFT1,G6PC,HSD17B4,OCIAD1,PEX11A,PTPN11,RGN,SLC22A1,SLC2A2,STAT1	23
Carbohydrate Metabolism	Metabolism of carbohydrate	1.2e-08	AGPAT2,AKR1A1,AKR1C4,ALDH1A1,ALDH3A2,ALDOB,APOA2,BSG,CAPN2,CD36,CMAS,CPNE3,CS,CYP2E1,DHRS7B,G6PC,GALK1,GAPDH,GBE1,GCK,GCKR,GLO1,GNE,GPAM,GPD1,Gulo,KHK,Mup1 (includes others),PFKFB1,PGD,PGM3,PKLR,PON1,PTGES3,RGN,SIRT3,SLC2A2	37
Carbohydrate Metabolism	Glycolysis of cells	1.3e-08	ALDOB,BCL2L13,BSG,EIF6,ENO1,ENTPD5,GAPDH,GAPDHS,GCK,GCKR,GPD1,LDHA,PDHA1,PFKFB1,PGAM1,PKLR	16
Cancer,Endocrine System Disorders,Organismal Injury and Abnormalities	Endocrine carcinoma	1.36e-08	AACS,ABCB7,ABCG2,ACACB,ACBD5,ACOT2,ACOT4,ACOX1,ACSF2,ACSL1,ACSM3,ACSS3,ACTG1,ACY3,ACYP1,ADH4,AGMAT,AGPAT2,AKR1A1,AKR1C4,AKR1D1,ALAD,ALDH1A1,ALDH3A2,ALDOB,AOX1,AP2M1,APIP,APMAP,APOOL,ASGR1,ATL2,BAAT,BBOX1,BDH1,BHMT,BLVRB,BSG,CAPN2,CD36,CD38,CLPB,CLTB,CMAS,CMPK1,COPS3,COPS6,COX15,CPNE3,CPOX,CRYZ,CSTB,CYP1A2,CYP2E1,CYP3A7,DDAH1,DDI2,DECR1,DECR2,DHRS7,DHRS7B,DNAJA1,DPYS,ECI1,EFTUD2,EIF4A2,ENO1,ENTPD5…	210
Protein Trafficking	Targeting of protein	1.76e-08	ACOT2,ACOT4,ACOX1,AMACR,BAAT,DECR2,ECI2,EPHX2,GPHN,GSTK1,HACL1,HSD17B4,PEX19,PTPN11,SLC27A2	15
Cancer,Organismal Injury and Abnormalities	Head and neck tumor	2.01e-08	AACS,ABCB7,ABCG2,ACACB,ACBD5,ACOT2,ACOT4,ACOX1,ACSF2,ACSL1,ACSM3,ACSS3,ACTG1,ACY3,ACYP1,ADH4,AGMAT,AGPAT2,AIMP2,AKR1A1,AKR1C4,AKR1D1,ALAD,ALDH1A1,ALDH3A2,ALDOB,AMACR,AOX1,AP2M1,APIP,APMAP,APOA2,APOOL,ASGR1,ATL2,BAAT,BBOX1,BDH1,BHMT,BLVRB,BPNT1,BSG,CAPN2,CD36,CD38,CHCHD3,CLTB,CMAS,CMBL,CMPK1,COPS3,COPS6,COX15,CPNE3,CPOX,CPT2,CRYZ,CS,CSTB,CYP1A2,CYP2C8,CYP2E1,CYP3A7,DDAH1,DDI2,DECR1,DECR2,DHRS1,DHR…	228
Cancer,Organismal Injury and Abnormalities	Nonhematologic malignant neoplasm	2.35e-08	AACS,ABCB7,ABCG2,ABHD6,ACACB,ACBD5,ACOT2,ACOT4,ACOX1,ACSF2,ACSL1,ACSM3,ACSS3,ACTG1,ACY3,ACYP1,ADH4,AGMAT,AGPAT2,AIMP2,AKR1A1,AKR1C4,AKR1D1,ALAD,ALDH1A1,ALDH3A2,ALDOB,AMACR,AOX1,AP2M1,APIP,APMAP,APOA2,APOOL,ARL6IP1,ASGR1,ATL2,AUP1,BAAT,BBOX1,BCL2L13,BDH1,BHMT,BLVRB,BPNT1,BSG,CAPN2,CD36,CD38,CHCHD3,CLPB,CLTB,CMAS,CMBL,CMPK1,COPS3,COPS6,COX15,COX17,CPNE3,CPOX,CPT2,CRYZ,CS,CSTB,CYP1A2,Cyp2c54 (includ…	250
Lipid Metabolism,Molecular Transport,Small Molecule Biochemistry	Concentration of phospholipid	2.37e-08	ABHD6,ACACA,AGPAT2,BHMT,CD36,CD38,FASN,GPAM,MTTP,PDCD6IP,PON1,PTPN11,RGN,SCARB1,SIRT3,SMPD2,THRSP	17
Lipid Metabolism,Small Molecule Biochemistry	Incorporation of lipid	3.78e-08	ACSL1,CD36,FABP1,FABP2,FASN,GPAM,MPC1,SCARB1	8
Cancer,Endocrine System Disorders,Organismal Injury and Abnormalities	Endocrine gland tumor	3.81e-08	AACS,ABCB7,ABCG2,ACACB,ACBD5,ACOT2,ACOT4,ACOX1,ACSF2,ACSL1,ACSM3,ACSS3,ACTG1,ACY3,ACYP1,ADH4,AGMAT,AGPAT2,AKR1A1,AKR1C4,AKR1D1,ALAD,ALDH1A1,ALDH3A2,ALDOB,AOX1,AP2M1,APIP,APMAP,APOOL,ASGR1,ATL2,BAAT,BBOX1,BDH1,BHMT,BLVRB,BSG,CAPN2,CD36,CD38,CLPB,CLTB,CMAS,CMPK1,COPS3,COPS6,COX15,CPNE3,CPOX,CRYZ,CSTB,CYP1A2,CYP2E1,CYP3A7,DDAH1,DDI2,DECR1,DECR2,DHRS7,DHRS7B,DNAJA1,DPYS,ECI1,EFTUD2,EIF4A2,ENO1,ENTPD5…	211
Small Molecule Biochemistry	Metabolism of monocarboxylic acid	4e-08	BSG,CYP1A2,CYP2C8,GLO1,LDHA,ME1,PDHA1,PDHB,PKLR,SRR	10
Cancer,Organismal Injury and Abnormalities	Non-melanoma solid tumor	4.27e-08	AACS,ABCB7,ABCG2,ABHD6,ACACB,ACBD5,ACOT2,ACOT4,ACOX1,ACSF2,ACSL1,ACSM3,ACSS3,ACTG1,ACY3,ACYP1,ADH4,AGMAT,AGPAT2,AIMP2,AKR1A1,AKR1C4,AKR1D1,ALAD,ALDH1A1,ALDH3A2,ALDOB,AMACR,AOX1,AP2M1,APIP,APMAP,APOA2,APOOL,ARL6IP1,ASGR1,ATL2,AUP1,BAAT,BBOX1,BCL2L13,BDH1,BHMT,BLVRB,BPNT1,BSG,CAPN2,CD36,CD38,CHCHD3,CLPB,CLTB,CMAS,CMBL,CMPK1,COPS3,COPS6,COX15,COX17,CPNE3,CPOX,CPT2,CRYZ,CS,CSTB,CYP1A2,Cyp2c54 (includ…	249
Gastrointestinal Disease,Hepatic System Disease,Hereditary Disorder,Organismal Injury and Abnormalities	Familial intrahepatic cholestasis	4.74e-08	ABCB7,ABCG2,ACSL1,ADH4,AKR1D1,BAAT,HSD3B7,MTTP,SLC22A1	9
Endocrine System Disorders,Gastrointestinal Disease,Metabolic Disease,Organismal Injury and Abnormalities	Diabetes mellitus	4.87e-08	AACS,ACACA,Acnat1/Acnat2,ACSL1,ACSM3,AGPAT2,ALDH1A1,ALDOB,APOA2,BBOX1,BDH1,BHMT,CARS1,CD36,CD38,COPS3,CYP2E1,DDAH1,DECR1,EPHX2,ETFDH,FABP1,FABP2,FASN,FDFT1,GCK,GCKR,GLUD1,GLUL,HACL1,HLA-A,HMGCS2,ME1,MRC1,MRPL53,Mup1 (includes others),PDXK,PKLR,PON1,PSMB9,PSMC6,PSMD11,PSMD12,PSMD7,PTPN11,SCARB1,SIGMAR1,SIRT3,SLC22A1,SLC2A2,STAT1,XDH	52
Lipid Metabolism,Nucleic Acid Metabolism,Small Molecule Biochemistry	Metabolism of acetyl-coenzyme A	4.98e-08	ACACA,ACACB,CS,FASN,HMGCS2	5
Lipid Metabolism,Small Molecule Biochemistry	Metabolism of very long chain fatty acid	5.66e-08	ACOT2,ACOT4,ACOX1,ACSL1,HSD17B4,SLC27A2	6
Lipid Metabolism,Nucleic Acid Metabolism,Small Molecule Biochemistry	Conversion of acyl-coenzyme A	8.01e-08	ACACA,ACSL1,AMACR,DECR2,FASN,SLC27A2	6
Cancer,Organismal Injury and Abnormalities	Head and neck carcinoma	8.27e-08	AACS,ABCB7,ABCG2,ACACB,ACBD5,ACOT2,ACOT4,ACOX1,ACSF2,ACSL1,ACSM3,ACSS3,ACTG1,ACY3,ACYP1,ADH4,AGMAT,AGPAT2,AKR1A1,AKR1C4,AKR1D1,ALAD,ALDH1A1,ALDH3A2,ALDOB,AOX1,AP2M1,APIP,APMAP,APOOL,ASGR1,ATL2,BAAT,BBOX1,BDH1,BHMT,BLVRB,BSG,CAPN2,CD36,CD38,CLTB,CMAS,CMPK1,COPS3,COPS6,COX15,CPNE3,CPOX,CPT2,CRYZ,CSTB,CYP1A2,CYP2C8,CYP2E1,CYP3A7,DDAH1,DDI2,DECR1,DECR2,DHRS7,DHRS7B,DNAJA1,DPYS,ECI1,EFTUD2,EIF4A2,EIF6…	210
Lipid Metabolism,Small Molecule Biochemistry,Vitamin and Mineral Metabolism	Metabolism of retinoid	8.94e-08	ADH4,AKR1C4,ALDH1A1,Aldh1a7,APOA2,Ces2e,CYP1A2,CYP2C8,CYP2E1,CYP3A7,RETSAT	11
Carbohydrate Metabolism,Small Molecule Biochemistry	Phosphorylation of D-hexose	8.94e-08	G6PC,GCK,GCKR,KHK	4
Cell Death and Survival	Necrosis	9.73e-08	AARS1,ABCB7,ABCG2,ACACA,ACSL1,AGPAT2,AIMP2,ALDH1A1,AMACR,AP2M1,APIP,APMAP,ARL6IP1,BCL2L13,BSG,CAPN2,CD36,CD38,CS,CSTB,CYP2C8,CYP2E1,DECR1,EIF6,ENO1,ENTPD5,EPHX2,FABP1,FASN,FDFT1,FKBP8,G6PC,GAPDH,GBE1,GCK,GLO1,GLUD1,GNE,GPAM,GPX1,GSTM1,HLA-A,HSD17B10,LDHA,LETM1,LGALS1,LOC102724788/PRODH,LYPLA1,MAVS,MTTP,NCEH1,NMI,OXR1,P4HB,PAFAH2,PDCD6IP,PDHA1,PEBP1,PEX11A,PFKFB1,PON1,PON3,PRDX1,PSMA7,PSMC1,PSMC6,…	88
Lipid Metabolism,Small Molecule Biochemistry	Synthesis of long chain fatty acid	1.08e-07	ACACA,ACSL1,CYP1A2,CYP2C8,CYP2E1,EPHX2,FASN,THRSP	8
Endocrine System Development and Function,Energy Production,Small Molecule Biochemistry	Oxidation of hormone	1.11e-07	AKR1C4,CYP1A2,CYP2C8,HSD17B10,HSD17B2,HSD17B4	6
Small Molecule Biochemistry	Metabolism of alkaloid	1.11e-07	ABCG2,CYP1A2,CYP2C8,CYP2E1,G6PC,GCKR,XDH	7
Carbohydrate Metabolism,Molecular Transport,Small Molecule Biochemistry	Concentration of D-glucose	1.19e-07	ACACB,ACSL1,AGPAT2,ALDH1A1,APOA2,CD36,DECR1,EPHX2,G6PC,GCK,GCKR,GLUD1,GPAM,GPX1,NCEH1,PFKFB1,PON1,PTPN11,SCARB1,SLC22A1,SLC2A2,SRSF2	22
Lipid Metabolism,Molecular Transport,Small Molecule Biochemistry	Secretion of triacylglycerol	1.37e-07	APOA2,CD36,FABP1,GPAM,HSD17B2,MGLL,MTTP	7
Lipid Metabolism,Small Molecule Biochemistry,Vitamin and Mineral Metabolism	Metabolism of sterol	1.41e-07	ACACA,ACACB,AKR1D1,APOA2,ENO1,FASN,FDFT1,GPAM,HSD17B2,HSD3B7,PON1,SCARB1,SEC14L2	13
Cancer,Organismal Injury and Abnormalities	Head and neck cancer	1.42e-07	AACS,ABCB7,ABCG2,ACACB,ACBD5,ACOT2,ACOT4,ACOX1,ACSF2,ACSL1,ACSM3,ACSS3,ACTG1,ACY3,ACYP1,ADH4,AGMAT,AGPAT2,AIMP2,AKR1A1,AKR1C4,AKR1D1,ALAD,ALDH1A1,ALDH3A2,ALDOB,AOX1,AP2M1,APIP,APMAP,APOOL,ASGR1,ATL2,BAAT,BBOX1,BDH1,BHMT,BLVRB,BSG,CAPN2,CD36,CD38,CLTB,CMAS,CMPK1,COPS3,COPS6,COX15,CPNE3,CPOX,CPT2,CRYZ,CSTB,CYP1A2,CYP2C8,CYP2E1,CYP3A7,DDAH1,DDI2,DECR1,DECR2,DHRS7,DHRS7B,DNAJA1,DPYS,ECI1,EFTUD2,EIF4A…	215
Lipid Metabolism,Small Molecule Biochemistry	Synthesis of fatty acid	1.46e-07	ACACA,ACACB,ACSL1,ACSM3,CD36,CYP1A2,CYP2C8,CYP2E1,DECR1,DECR2,EIF6,EPHX2,FASN,HACD3,LPGAT1,PDHA1,PDHB,PPCS,PTGES3,RGN,THRSP	21
Amino Acid Metabolism,Small Molecule Biochemistry	Catabolism of amino acids	1.52e-07	DDAH1,GLUD1,GLUL,HIBCH,HNMT,HSD17B10,LOC102724788/PRODH,PCYOX1,SCLY,SHMT1,SRR	11
Digestive System Development and Function,Gastrointestinal Disease,Hepatic System Development and Function,Hepatic System Disease,Organ Morphology,Organismal Development,Organismal Injury and Abnormalities	Abnormal morphology of liver	1.65e-07	ABCG2,AMACR,BHMT,BPNT1,BSG,CYP1A2,CYP2E1,ENTPD5,FDFT1,G6PC,HSD17B4,OCIAD1,PEX11A,PTPN11,RGN,SLC22A1,STAT1	17
Cancer,Organismal Injury and Abnormalities	Tumorigenesis of tissue	1.71e-07	AACS,ABCB7,ABCG2,ABHD6,ACACB,ACBD5,ACOT2,ACOT4,ACOX1,ACSF2,ACSL1,ACSM3,ACSS3,ACTG1,ACY3,ACYP1,ADH4,AGMAT,AGPAT2,AKR1A1,AKR1C4,AKR1D1,ALAD,ALDH1A1,ALDH3A2,ALDOB,AMACR,AOX1,AP2M1,APIP,APMAP,APOA2,APOOL,ARL6IP1,ASGR1,ATL2,AUP1,BAAT,BBOX1,BCL2L13,BDH1,BHMT,BLVRB,BPNT1,BSG,CAPN2,CD36,CD38,CHCHD3,CLPB,CLTB,CMAS,CMBL,CMPK1,COPS3,COPS6,COX15,COX17,CPNE3,CPOX,CPT2,CRYZ,CS,CSTB,CYP1A2,Cyp2c54 (includes oth…	246
Lipid Metabolism,Molecular Transport,Small Molecule Biochemistry	Concentration of eicosanoid	2.04e-07	ACOT2,CD36,CYP1A2,CYP2E1,EPHX2,FABP1,GPX1,LOC102724788/PRODH,MGLL,PON1,PTGES3,SLC27A2	12
Digestive System Development and Function,Gastrointestinal Disease,Hepatic System Development and Function,Hepatic System Disease,Organ Morphology,Organismal Development,Organismal Injury and Abnormalities	Hepatomegaly	2.45e-07	AMACR,BPNT1,CYP1A2,ENTPD5,FDFT1,G6PC,HSD17B4,PTPN11,SLC22A1,STAT1	10
Free Radical Scavenging,Molecular Transport	Quantity of reactive oxygen species	2.55e-07	ACOX1,ALDOB,CYP2E1,GLO1,GPD1,GPX1,LOC102724788/PRODH,MTTP,PGD,PON1,PON3,PRDX1,SIRT3,TTPA,UBQLN1,XDH	16
Cancer,Organismal Injury and Abnormalities	Epithelial neoplasm	2.81e-07	AACS,ABCB7,ABCG2,ABHD6,ACACB,ACBD5,ACOT2,ACOT4,ACOX1,ACSF2,ACSL1,ACSM3,ACSS3,ACTG1,ACY3,ACYP1,ADH4,AGMAT,AGPAT2,AKR1A1,AKR1C4,AKR1D1,ALAD,ALDH1A1,ALDH3A2,ALDOB,AMACR,AOX1,AP2M1,APIP,APMAP,APOA2,APOOL,ARL6IP1,ASGR1,ATL2,AUP1,BAAT,BBOX1,BCL2L13,BDH1,BHMT,BLVRB,BPNT1,BSG,CAPN2,CD36,CD38,CHCHD3,CLPB,CLTB,CMAS,CMBL,CMPK1,COPS3,COPS6,COX15,COX17,CPNE3,CPOX,CPT2,CRYZ,CS,CSTB,CYP1A2,Cyp2c54 (includes oth…	245
Drug Metabolism,Lipid Metabolism,Small Molecule Biochemistry,Vitamin and Mineral Metabolism	Metabolism of tretinoin	3.02e-07	ADH4,ALDH1A1,Aldh1a7,CYP1A2,CYP2C8,CYP2E1,CYP3A7	7
Carbohydrate Metabolism,Energy Production,Small Molecule Biochemistry	Metabolism of pyruvic acid	3.09e-07	BSG,GLO1,LDHA,ME1,PDHA1,PDHB,PKLR,SRR	8
Lipid Metabolism,Small Molecule Biochemistry,Vitamin and Mineral Metabolism	Metabolism of cholesterol	3.35e-07	ACACA,ACACB,AKR1D1,APOA2,ENO1,FASN,FDFT1,GPAM,HSD3B7,PON1,SCARB1,SEC14L2	12
Hematological Disease,Metabolic Disease,Organismal Injury and Abnormalities	Dyslipidemia	3.55e-07	ACACB,ACOX1,AGPAT2,APOA2,EPHX2,FABP1,FASN,FDFT1,GCK,GPAM,GPD1,MTTP,PON1,SIRT3	14
Endocrine System Disorders,Gastrointestinal Disease,Metabolic Disease,Organismal Injury and Abnormalities	Non-insulin-dependent diabetes mellitus	3.87e-07	AACS,ACACA,ALDOB,APOA2,CD38,COPS3,CYP2E1,DECR1,ETFDH,FABP2,FASN,FDFT1,GCK,GCKR,Mup1 (includes others),PSMC6,PSMD11,PSMD12,PSMD7,SCARB1,SIGMAR1,SIRT3,SLC22A1,SLC2A2	24
Cancer,Organismal Injury and Abnormalities	Extracranial solid tumor	4.06e-07	AACS,ABCB7,ABCG2,ABHD6,ACACB,ACBD5,ACOT2,ACOT4,ACOX1,ACSF2,ACSL1,ACSM3,ACSS3,ACTG1,ACY3,ACYP1,ADH4,AGMAT,AGPAT2,AIMP2,AKR1A1,AKR1C4,AKR1D1,ALAD,ALDH1A1,ALDH3A2,ALDOB,AMACR,AOX1,AP2M1,APIP,APMAP,APOA2,APOOL,ARL6IP1,ASGR1,ATL2,AUP1,BAAT,BBOX1,BCL2L13,BDH1,BHMT,BLVRB,BPNT1,BSG,CAPN2,CD36,CD38,CHCHD3,CLPB,CLTB,CMAS,CMBL,CMPK1,COPS3,COPS6,COX15,COX17,CPNE3,CPOX,CPT2,CRYZ,CS,CSTB,CYP1A2,Cyp2c54 (includ…	250
Lipid Metabolism,Small Molecule Biochemistry	Metabolism of membrane lipid derivative	4.1e-07	ABHD6,ACACA,ACACB,ACSL1,AGPAT2,AKR1D1,ALDH3A2,APOA2,CAPN2,CPNE3,DHRS7B,ENO1,FASN,FDFT1,GPAM,GPD1,HSD17B2,HSD3B7,NCEH1,PON1,SCARB1,SEC14L2,SIRT3,SLC27A2,SMPD2,XDH	26
Lipid Metabolism,Molecular Transport,Small Molecule Biochemistry	Transport of lipid	4.31e-07	ABCG2,ACSL1,AKR1C4,APOA2,CD36,CPT2,FABP1,FABP2,MTTP,NCEH1,PON1,SCARB1,SLC25A10,SLC27A2,SLC6A13,SLCO1B3,VNN1	17
Lipid Metabolism,Molecular Transport,Small Molecule Biochemistry	Accumulation of lipid	4.48e-07	ACACA,ACOX1,ACSL1,AGPAT2,BHMT,CD36,ECI1,FABP1,FASN,FDFT1,GPAM,MGLL,MTTP,Mup1 (includes others),PON1,RETSAT,SCARB1,SIRT3,SMPD2,SRSF2	20
Cancer,Organismal Injury and Abnormalities	Cancer of secretory structure	4.6e-07	AACS,ABCB7,ABCG2,ACACB,ACBD5,ACOT2,ACOT4,ACOX1,ACSF2,ACSL1,ACSM3,ACSS3,ACTG1,ACY3,ACYP1,ADH4,AGMAT,AGPAT2,AKR1A1,AKR1C4,AKR1D1,ALAD,ALDH1A1,ALDH3A2,ALDOB,AMACR,AOX1,AP2M1,APIP,APMAP,APOA2,APOOL,ARL6IP1,ASGR1,ATL2,AUP1,BAAT,BBOX1,BDH1,BHMT,BLVRB,BSG,CAPN2,CD36,CD38,CLTB,CMAS,CMPK1,COPS3,COPS6,COX15,CPNE3,CPOX,CRYZ,CSTB,CYP1A2,CYP2E1,CYP3A7,DDAH1,DDI2,DECR1,DECR2,DHRS1,DHRS7,DHRS7B,DNAJA1,DPYS,ECI1…	215
Gastrointestinal Disease,Hepatic System Disease	Cholestasis	5.09e-07	ABCB7,ABCG2,ACSL1,ADH4,AKR1D1,BAAT,HSD3B7,MTTP,SLC22A1,SLCO1B3	10
Carbohydrate Metabolism	Phosphorylation of carbohydrate	5.14e-07	G6PC,GALK1,GCK,GCKR,KHK,PFKFB1,TKFC	7
Gastrointestinal Disease,Hepatic System Disease,Hereditary Disorder,Organismal Injury and Abnormalities	Progressive familial intrahepatic cholestasis type 1	5.29e-07	ABCB7,ABCG2,ACSL1,ADH4,AKR1D1,BAAT,MTTP,SLC22A1	8
Cancer,Organismal Injury and Abnormalities	Carcinoma	5.58e-07	AACS,ABCB7,ABCG2,ABHD6,ACACB,ACBD5,ACOT2,ACOT4,ACOX1,ACSF2,ACSL1,ACSM3,ACSS3,ACTG1,ACY3,ACYP1,ADH4,AGMAT,AGPAT2,AKR1A1,AKR1C4,AKR1D1,ALAD,ALDH1A1,ALDH3A2,ALDOB,AMACR,AOX1,AP2M1,APIP,APMAP,APOOL,ARL6IP1,ASGR1,ATL2,AUP1,BAAT,BBOX1,BCL2L13,BDH1,BHMT,BLVRB,BPNT1,BSG,CAPN2,CD36,CD38,CHCHD3,CLPB,CLTB,CMAS,CMBL,CMPK1,COPS3,COPS6,COX15,COX17,CPNE3,CPOX,CPT2,CRYZ,CS,CSTB,CYP1A2,Cyp2c54 (includes others),C…	244
Carbohydrate Metabolism	Synthesis of sugar acid	5.65e-07	AKR1A1,CMAS,GNE,Gulo,RGN	5
Lipid Metabolism,Small Molecule Biochemistry	Metabolism of 14,15-epoxyeicosatrienoic acid	1.22e-06	CYP1A2,Cyp2c54 (includes others),CYP2C8,EPHX2	4
Lipid Metabolism,Small Molecule Biochemistry	Modification of palmitic acid	1.24e-06	ACACB,ACSL1,APOA2,CD36,FASN,GPAM,HMGCS2,SLC27A2	8
Amino Acid Metabolism,Small Molecule Biochemistry	Metabolism of alpha-amino acid	1.47e-06	BAAT,BHMT,GLUD1,GLUL,GPT2,HNMT,LOC102724788/PRODH,PCYOX1,SHMT1,SRR	10
Lipid Metabolism,Small Molecule Biochemistry,Vitamin and Mineral Metabolism	Modification of retinaldehyde	1.57e-06	ADH4,ALDH1A1,AOX1,CYP1A2,CYP2C8	5
Lipid Metabolism,Nucleic Acid Metabolism,Small Molecule Biochemistry	Synthesis of malonyl-coenzyme A	1.57e-06	ACACA,ACACB,FASN	3
Lipid Metabolism,Small Molecule Biochemistry	Metabolism of long chain fatty acid	1.67e-06	ACOT2,ACOT4,ACSL1,CD36,CPT2,SLC27A2	6
Lipid Metabolism,Nucleic Acid Metabolism,Small Molecule Biochemistry	Synthesis of acyl-coenzyme A	2.02e-06	ACACA,ACACB,FASN,PDHA1,PDHB,PPCS	6
Carbohydrate Metabolism,Molecular Transport	Quantity of glycogen	2.14e-06	ABCG2,ACACB,CD36,FABP1,G6PC,GBE1,GCK,GCKR,PFKFB1,SRSF2	10
Drug Metabolism,Endocrine System Development and Function,Energy Production,Lipid Metabolism,Small Molecule Biochemistry	Oxidation of beta-estradiol	2.17e-06	CYP1A2,CYP2C8,HSD17B2,HSD17B4	4
Protein Synthesis	Quantity of protein in blood	2.18e-06	ACACB,AGPAT2,AMACR,APOA2,BHMT,BPNT1,CD36,CD38,ENTPD5,FABP2,GCK,GCKR,GPAM,Gulo,MAVS,MGLL,MRC1,PAFAH2,PON1,PON3,SCARB1,SIRT3,SLC2A2,SLCO1B3,STAT1	25
Protein Synthesis	Quantity of protein lipid complex in blood	2.85e-06	APOA2,BHMT,CD36,GPAM,Gulo,PON1,PON3,SCARB1,SIRT3	9
Lipid Metabolism,Molecular Transport,Nucleic Acid Metabolism,Small Molecule Biochemistry	Concentration of acyl-coenzyme A	2.9e-06	ACACA,ACACB,ACSL1,CS,FABP1,GPAM	6
Lipid Metabolism,Molecular Transport,Small Molecule Biochemistry	Quantity of lysophospholipids	2.9e-06	ABHD6,AGPAT2,CD36,GPAM,PDCD6IP,PON1	6
Nucleic Acid Metabolism,Small Molecule Biochemistry	Metabolism of purine base	2.9e-06	ABCG2,CYP1A2,CYP2E1,G6PC,GCKR,XDH	6
Amino Acid Metabolism,Small Molecule Biochemistry	Synthesis of amino acids	4.6e-06	BHMT,CS,GAMT,GLUD1,GLUL,GPT2,OAT,SHMT1,SRR	9
Immunological Disease	Early stage acute graft-vs-host disease	5.49e-06	ACSM3,ALDOB,CLTB,CPT2,FABP2,RNASET2,STAT1	7
Lipid Metabolism,Small Molecule Biochemistry	Synthesis of ketone body	5.58e-06	AACS,ACSS3,BDH1,HMGCS2	4
Lipid Metabolism,Molecular Transport,Small Molecule Biochemistry	Concentration of long chain fatty acid	5.6e-06	FABP1,FASN,G6PC,SCARB1,SLC27A2,THRSP	6
Carbohydrate Metabolism,Small Molecule Biochemistry	Phosphorylation of D-glucose	6.21e-06	G6PC,GCK,GCKR	3
Amino Acid Metabolism,Small Molecule Biochemistry	Metabolism of L-amino acid	6.7e-06	BHMT,GLUD1,GLUL,GPT2,HNMT,LOC102724788/PRODH,PCYOX1,SHMT1,SRR	9
Nutritional Disease	Obesity	6.74e-06	ABCG2,ACACB,ACOX1,CD38,CYP2E1,ENO1,EPHX2,FABP1,FABP2,FASN,G6PC,GBE1,GCK,GLUD1,GPT2,GSTK1,MPC1,PEX11A,PON3,PTPN11,RETSAT,RNH1,SCARB1,SIGMAR1,SIRT3,SMPD2,XDH	27
Cell Death and Survival	Cell death of tumor cell lines	6.96e-06	ABCB7,ABCG2,ACACA,AGPAT2,AIMP2,AP2M1,APMAP,ARL6IP1,BCL2L13,BSG,CAPN2,CS,CSTB,CYP2E1,ENO1,ENTPD5,FABP1,FASN,FDFT1,FKBP8,GAPDH,GBE1,GLO1,GNE,GPX1,GSTM1,LDHA,LETM1,LGALS1,LOC102724788/PRODH,LYPLA1,MAVS,NMI,OXR1,P4HB,PAFAH2,PDCD6IP,PDHA1,PEBP1,PEX11A,PFKFB1,PRDX1,PSMD7,PTPN11,RGN,SCARB1,SIRT3,SLCO1B3,SMPD2,SRSF2,STAT1,TMEM214,TTPA,UBQLN1,VNN1,XDH	56
Developmental Disorder,Hereditary Disorder,Metabolic Disease,Organismal Injury and Abnormalities	Inborn error of amino acid metabolism	7.17e-06	ETFDH,GAMT,GLRX5,GLUD1,HSD17B10,LOC102724788/PRODH,MCEE,Mocs1,PRDX1,SUGCT	10
Carbohydrate Metabolism	Metabolism of monosaccharide	8.11e-06	AKR1A1,ALDOB,G6PC,GALK1,GCK,GCKR,KHK,PFKFB1,PGM3,SLC2A2	10
Amino Acid Metabolism	Quantity of amino acids	8.59e-06	ABCG2,AGPAT2,BHMT,CARS1,DDAH1,GAMT,GLUD1,LOC102724788/PRODH,OAT,PON1,RGN,SIRT3,SLCO1B3	13
Carbohydrate Metabolism,Cellular Function and Maintenance,Small Molecule Biochemistry	Homeostasis of D-glucose	8.99e-06	ABCG2,ACACB,AGPAT2,CD36,FABP1,G6PC,GBE1,GCK,GCKR,MGLL,Mup1 (includes others),PTPN11,SIRT3,SLC2A2	14
Energy Production,Lipid Metabolism,Small Molecule Biochemistry	Beta-oxidation of long chain fatty acid	9.09e-06	CYP2E1,FABP1,FABP2,HMGCS2,MTTP	5
Lipid Metabolism,Small Molecule Biochemistry	Incorporation of long chain fatty acid	9.09e-06	ACSL1,CD36,FABP1,FABP2,GPAM	5
Small Molecule Biochemistry	Catabolism of carboxylic acid	9.59e-06	ACBD5,ACOT4,ACOX1,AKR1A1,ECI2,MGLL,PON1,PON3	8
Nucleic Acid Metabolism,Small Molecule Biochemistry	Metabolism of nucleotide	9.99e-06	BPNT1,CD38,CMPK1,DPYS,ENO1,ENTPD5,FASN,GCK,GPD1,GPX1,LETM1,ME1,NUDT12,PAPSS2,PDHA1,PGD,PKLR,PPCS,PRPSAP1,SHMT1,UMPS,XDH	22
Digestive System Development and Function,Hepatic System Development and Function,Organ Development	Function of liver	1.1e-05	ACOX1,ASGR1,CD36,CYP1A2,EIF6,ENTPD5,SHMT1,SLC22A1,SLCO1B3	9
Small Molecule Biochemistry	Metabolism of aldehyde	1.12e-05	ADH4,AKR1A1,ALDH1A1,ALDH3A2,CYP2E1	5
Free Radical Scavenging	Metabolism of reactive oxygen species	1.31e-05	ABCG2,ACOX1,ALDH3A2,CD36,CSTB,CYP1A2,CYP2C8,CYP2E1,DECR1,GPX1,HSD17B10,LDHA,LETM1,LOC102724788/PRODH,MRC1,PON3,PRDX1,PTPN11,RPL26,SCARB1,SIGMAR1,SIRT3,SLC25A10,UBQLN1,XDH	25
Organismal Injury and Abnormalities	Oxidative stress	1.44e-05	ABCG2,GPX1,HSD17B10,PDHA1,PON1,PON3,RGN,XDH	8
Free Radical Scavenging	Synthesis of reactive oxygen species	1.5e-05	ACOX1,ALDH3A2,CD36,CSTB,CYP1A2,CYP2C8,CYP2E1,DECR1,GPX1,HSD17B10,LDHA,LETM1,LOC102724788/PRODH,MRC1,PON3,PRDX1,PTPN11,RPL26,SCARB1,SIGMAR1,SIRT3,SLC25A10,UBQLN1,XDH	24
Cardiovascular Disease,Hematological Disease,Metabolic Disease,Organismal Injury and Abnormalities	Hyperlipidemia	1.52e-05	ACACB,ACOX1,AGPAT2,APOA2,EPHX2,FABP1,FDFT1,GPAM,GPD1,MTTP,SIRT3	11
Carbohydrate Metabolism,Small Molecule Biochemistry,Vitamin and Mineral Metabolism	Synthesis of ascorbic acid	1.54e-05	AKR1A1,Gulo,RGN	3
Lipid Metabolism,Small Molecule Biochemistry	Production of ketone body	1.54e-05	GCK,HMGCS2,SIRT3	3
Amino Acid Metabolism,Small Molecule Biochemistry	Catabolism of alpha-amino acid	1.57e-05	GLUD1,GLUL,HNMT,LOC102724788/PRODH,PCYOX1,SHMT1,SRR	7
Energy Production,Molecular Transport,Nucleic Acid Metabolism,Small Molecule Biochemistry	Concentration of ATP	1.67e-05	CD36,ENO1,GAPDH,GAPDHS,HSD17B10,LDHA,LETM1,SIRT3,TMX1,UBQLN1,XDH	11
Lipid Metabolism,Molecular Transport,Small Molecule Biochemistry	Transport of long chain fatty acid	1.96e-05	ACSL1,CD36,CPT2,FABP1,FABP2	5
Cancer,Gastrointestinal Disease,Hepatic System Disease,Organismal Injury and Abnormalities	Hepatitis B virus-related hepatocellular carcinoma	2.18e-05	ALDOB,BHMT,ENO1,GALK1,PEBP1,RGN	6
Energy Production	Oxidation of amine	2.23e-05	CYP1A2,CYP2C8,CYP2E1,XDH	4
Lipid Metabolism,Nucleic Acid Metabolism,Small Molecule Biochemistry	Synthesis of acetyl-coenzyme A	2.23e-05	FASN,PDHA1,PDHB,PPCS	4
Amino Acid Metabolism,Small Molecule Biochemistry	Catabolism of serine family amino acid	2.23e-05	PCYOX1,SCLY,SHMT1,SRR	4
Lipid Metabolism,Small Molecule Biochemistry	Conversion of polyunsaturated fatty acids	2.33e-05	ACOX1,CYP1A2,CYP2C8,CYP2E1,HSD17B4	5
Lipid Metabolism,Small Molecule Biochemistry	Hydroxylation of lipid	2.33e-05	CYP1A2,CYP2C8,CYP2E1,Cyp3a25 (includes others),CYP3A7	5
Lipid Metabolism,Small Molecule Biochemistry	Internalization of lipid	2.33e-05	ACSL1,APOA2,CD36,SCARB1,SLC6A13	5
Lipid Metabolism,Molecular Transport,Small Molecule Biochemistry	Accumulation of acylglycerol	2.38e-05	ACACA,ACSL1,AGPAT2,CD36,GPAM,MGLL,MTTP,Mup1 (includes others),SCARB1	9
Carbohydrate Metabolism	Synthesis of carbohydrate	2.4e-05	AGPAT2,AKR1A1,ALDH1A1,APOA2,BSG,CAPN2,CD36,CMAS,CPNE3,DHRS7B,G6PC,GAPDH,GBE1,GCK,GCKR,GNE,GPAM,GPD1,Gulo,Mup1 (includes others),PGD,PGM3,PTGES3,RGN	24
Protein Synthesis	Quantity of hdl cholesterol in blood	2.5e-05	APOA2,BHMT,CD36,GPAM,Gulo,PON3,SCARB1	7
Cancer,Gastrointestinal Disease,Hepatic System Disease,Organismal Injury and Abnormalities	Hepatitis B surface antigen-negative hepatitis C virus negative hepatocellular carcinoma	2.75e-05	ALDOB,BHMT,ENO1,GLUD1,PEBP1	5
Developmental Disorder,Hereditary Disorder,Metabolic Disease,Organismal Injury and Abnormalities	Inborn error of lipid metabolism	2.75e-05	CPT2,DECR1,ETFDH,HSD17B10,SLC25A20,SUGCT	6
Lipid Metabolism,Small Molecule Biochemistry	Metabolism of polyunsaturated fatty acids	2.77e-05	ACACA,ACACB,ACOX1,ACSL1,CD36,CYP1A2,Cyp2c54 (includes others),CYP2C8,Cyp2j5,EPHX2,FASN,GPX1,GSTM1,MGLL,PTGES3	15
Lipid Metabolism,Molecular Transport,Small Molecule Biochemistry	Flux of lipid	2.93e-05	ACSL1,APOA2,CD36,FABP1,NCEH1,PKLR,PON1,SCARB1,SLC6A13,VNN1	10
Developmental Disorder,Gastrointestinal Disease,Hepatic System Disease,Hereditary Disorder,Metabolic Disease,Organismal Injury and Abnormalities	Congenital bile acid synthesis defect	3.05e-05	AKR1D1,AMACR,HSD3B7	3
Gastrointestinal Disease,Hepatic System Disease,Organismal Injury and Abnormalities	Abnormal function of hepatobiliary system	3.05e-05	ALDH1A1,FABP1,SLC22A1	3
Energy Production,Lipid Metabolism,Small Molecule Biochemistry	Beta-oxidation of very long chain fatty acid	3.05e-05	ACBD5,CYP2E1,SLC27A2	3
Energy Production,Lipid Metabolism,Small Molecule Biochemistry	Oxidation of cholesterol	3.05e-05	CD36,PON1,SCARB1	3
Metabolic Disease,Organismal Injury and Abnormalities,Renal and Urological Disease	Xanthinuria	3.05e-05	GPHN,MOCOS,XDH	3
Lipid Metabolism,Molecular Transport,Small Molecule Biochemistry	Quantity of 20-hydroxyeicosatetraenoic acid	3.05e-05	CD36,EPHX2,SLC27A2	3
Lipid Metabolism,Molecular Transport,Small Molecule Biochemistry	Secretion of lipid	3.18e-05	APOA2,CD36,FABP1,GPAM,HSD17B2,LGALS1,MGLL,MTTP,PTPN11,SCARB1,SIRT3,TTPA	12
Free Radical Scavenging	Production of reactive oxygen species	3.32e-05	ACOX1,ALDH3A2,CD36,CYP2C8,CYP2E1,DECR1,GPX1,LDHA,LETM1,LOC102724788/PRODH,MRC1,PRDX1,PTPN11,SCARB1,SIGMAR1,SIRT3,SLC25A10,UBQLN1,XDH	19
Endocrine System Development and Function,Small Molecule Biochemistry	Conversion of hormone	3.76e-05	AKR1C4,CYP1A2,CYP3A7,HSD17B2,HSD17B4	5
Digestive System Development and Function	Morphology of digestive system	3.76e-05	ABCG2,ACOX1,AGPAT2,AMACR,BHMT,BPNT1,BSG,CD36,CD38,CYP1A2,CYP2E1,DECR1,EIF6,ENTPD5,EPHX2,FABP2,FDFT1,G6PC,GCK,GPX1,HSD17B4,MGLL,OCIAD1,PEX11A,PTPN11,RGN,SLC22A1,SLC2A2,STAT1	29
Endocrine System Development and Function,Lipid Metabolism,Small Molecule Biochemistry,Vitamin and Mineral Metabolism	Metabolism of estrogen	3.76e-05	CYP1A2,CYP2C8,CYP3A7,HSD17B10,HSD17B4	5
Lipid Metabolism,Nucleic Acid Metabolism,Small Molecule Biochemistry	Modification of palmitoyl-coenzyme A	3.81e-05	ACOX1,ACSL1,FABP1,SLC27A2	4
Lipid Metabolism,Small Molecule Biochemistry	Incorporation of oleic acid	3.81e-05	ACSL1,CD36,FABP1,GPAM	4
Lipid Metabolism,Molecular Transport,Small Molecule Biochemistry	Transport of steroid	3.83e-05	ACSL1,AKR1C4,APOA2,CD36,FABP1,MTTP,NCEH1,PON1,SCARB1,SLCO1B3,VNN1	11
Protein Synthesis	Homo-oligomerization of protein	3.83e-05	ALAD,ATL2,G3BP2,LETM1,PDCD6IP,TMEM120A	6
Protein Synthesis	Polymerization of protein	3.83e-05	ACACA,ACACB,ALAD,APIP,ATL2,CRYZ,G3BP2,LETM1,PDCD6IP,SHMT1,TMEM120A	11
Digestive System Development and Function,Hepatic System Development and Function,Organ Morphology,Organismal Development	Mass of liver	4.56e-05	ACOX1,AGPAT2,BHMT,CYP1A2,DECR1,EIF6,FABP2,FDFT1,G6PC,SLC2A2	10
Inflammatory Response	Inflammation of body cavity	4.61e-05	ABCG2,ABHD6,ACOX1,APOA2,BSG,CD36,CD38,CYP2E1,ENO1,ENTPD5,FABP1,FASN,G3BP1,GAPDH,GLRX5,GPX1,GSTK1,GSTM1,HLA-A,LGALS1,MAVS,MGLL,MPC1,MTTP,NMI,P4HB,PEX11A,PON1,PON3,PRDX1,PTPN11,SIGMAR1,SIRT3,SRSF2,STAT1,SUGCT,VNN1,XDH	38
Lipid Metabolism,Molecular Transport,Small Molecule Biochemistry	Import of lipid	4.85e-05	APOA2,CD36,SCARB1,SLC6A13	4
Metabolic Disease,Organismal Injury and Abnormalities,Renal and Urological Disease	Aciduria	4.87e-05	ETFDH,MCEE,Mocs1,OAT,PRDX1,SUGCT,UMPS	7
Lipid Metabolism,Molecular Transport,Small Molecule Biochemistry	Quantity of ketone body	5.05e-05	ACACB,CD36,GCK,MGLL,PEX11A	5
Lipid Metabolism,Molecular Transport,Small Molecule Biochemistry	Uptake of lipid	5.16e-05	ACSL1,APOA2,BSG,CD36,FABP1,HSD3B7,MTTP,SCARB1,SEC14L2,SLC27A2,SLCO1B3	11
Free Radical Scavenging,Molecular Transport	Quantity of superoxide	5.23e-05	GLO1,GPX1,MTTP,PON1,PON3,XDH	6
Lipid Metabolism,Molecular Transport,Small Molecule Biochemistry	Quantity of sphingolipid	5.29e-05	ABCG2,ACSL1,BHMT,FASN,GNE,MTTP,SCARB1,SIRT3,SMPD2	9
Carbohydrate Metabolism,Lipid Metabolism,Molecular Transport,Small Molecule Biochemistry	Concentration of colfosceril palmitate	5.29e-05	ACACA,FASN,THRSP	3
Drug Metabolism,Endocrine System Development and Function,Lipid Metabolism,Small Molecule Biochemistry	Conversion of beta-estradiol	5.29e-05	CYP1A2,HSD17B2,HSD17B4	3
Carbohydrate Metabolism,Energy Production,Small Molecule Biochemistry	Conversion of pyruvic acid	5.29e-05	LDHA,PKLR,SRR	3
Nucleic Acid Metabolism,Small Molecule Biochemistry	Synthesis of NADPH	5.29e-05	FASN,ME1,PGD	3
Gene Expression,RNA Damage and Repair,RNA Post-Transcriptional Modification	Stabilization of mRNA	5.89e-05	PSMA7,PSMB4,PSMB9,PSMC1,PSMC6,PSMD11,PSMD12,PSMD7,PSMD9	9
Lipid Metabolism,Molecular Transport,Small Molecule Biochemistry	Quantity of ceramide	6.14e-05	ABCG2,ACSL1,FASN,MTTP,SCARB1,SIRT3,SMPD2	7
Infectious Diseases	Viral Infection	6.23e-05	ACACB,ACSL1,AP2M1,APOA2,BSG,CD36,CD38,CLTB,CMAS,CYP2E1,DNAJA1,EIF1AY,EIF4A2,FABP1,FASN,FDFT1,FKBP8,G3BP1,G3BP2,GAPDH,GCK,GLUL,GNE,GPT2,GPX1,HIBCH,HLA-A,LGALS1,MAVS,ME1,MGLL,MRC1,NMI,PARP9,PCYOX1,PDCD6IP,PDXK,PRDX1,PSMA7,PSMB9,PSMD12,PTGES3,PTPN11,RNH1,SCARB1,SEC14L2,SIGMAR1,SRRT,SRSF2,STAT1,TKFC,TMX1,UMPS,VNN1,XDH,XPNPEP1	56
Energy Production,Lipid Metabolism,Small Molecule Biochemistry	Oxidation of palmitic acid	6.36e-05	ACACB,ACSL1,APOA2,CD36,GPAM,HMGCS2	6
Drug Metabolism,Lipid Metabolism,Molecular Transport,Small Molecule Biochemistry	Concentration of prostaglandin E2	6.36e-05	CD36,CYP2E1,EPHX2,GPX1,LOC102724788/PRODH,MGLL	6
Lipid Metabolism,Small Molecule Biochemistry	Catabolism of acylglycerol	6.65e-05	ABHD6,APOA2,FABP1,FABP2,MGLL	5
Molecular Transport	Transport of molecule	6.9e-05	ABCB7,ABCG2,ACACA,ACACB,ACSL1,AKR1C4,AP2M1,APOA2,BSG,CD36,COX15,COX17,CPOX,CPT2,CYP2E1,DNAJA1,FABP1,FABP2,G6PC,GCK,GCKR,GLUL,GPAM,HLA-A,HSD17B2,KIF13A,LETM1,LGALS1,MAVS,MGLL,MTTP,NCEH1,P4HB,PCYOX1,PON1,PTPN11,SCARB1,SFXN5,SIRT3,SLC22A1,SLC25A10,SLC25A20,SLC27A2,SLC2A2,SLC6A13,SLCO1B3,SRSF2,STAT1,TMEM120A,TTPA,VNN1,XDH	52
Gastrointestinal Disease,Hepatic System Disease,Organismal Injury and Abnormalities	Liver Damage	7.06e-05	ALDH1A1,BPNT1,BSG,CYP2E1,HLA-A,PAFAH2,PAPSS2,RGN,SCARB1,SIRT3,SLCO1B3,STAT1	12
Cancer,Organismal Injury and Abnormalities	Intraabdominal organ tumor	7.3e-05	AACS,ABCB7,ABCG2,ABHD6,ACACB,ACBD5,ACOT4,ACOX1,ACSF2,ACSL1,ACSM3,ACSS3,ACTG1,ACYP1,ADH4,AGMAT,AGPAT2,AKR1A1,AKR1C4,AKR1D1,ALAD,ALDH1A1,ALDH3A2,ALDOB,AMACR,AOX1,AP2M1,APIP,APMAP,APOA2,APOOL,ARL6IP1,ATL2,AUP1,BAAT,BBOX1,BCL2L13,BDH1,BHMT,BLVRB,BPNT1,BSG,CAPN2,CD36,CD38,CHCHD3,CLPB,CLTB,CMAS,CMBL,CMPK1,COPS6,COX15,CPNE3,CPOX,CPT2,CRYZ,CS,CSTB,CYP1A2,Cyp2c54 (includes others),CYP2C8,CYP2E1,CYP3A7,DDA…	227
Gastrointestinal Disease,Hepatic System Disease,Organismal Injury and Abnormalities	Formation of gallstone	7.54e-05	FABP1,MTTP,PON3,SCARB1	4
Amino Acid Metabolism,Small Molecule Biochemistry	Catabolism of glutamine family amino acid	7.54e-05	DDAH1,GLUD1,GLUL,LOC102724788/PRODH	4
Connective Tissue Development and Function,Tissue Morphology	Quantity of connective tissue	7.55e-05	ACACA,ACACB,AGPAT2,AKR1A1,ALDH1A1,AMACR,APOA2,CD36,EIF6,FABP2,FASN,GAMT,GPX1,Gulo,MAVS,MTTP,OCIAD1,PKLR,PON3,PRDX1,RNH1,SCARB1,SIRT3,STAT1,XDH	25
Amino Acid Metabolism,Small Molecule Biochemistry	Metabolism of serine family amino acid	7.59e-05	BAAT,PCYOX1,SCLY,SHMT1,SRR	5
Lipid Metabolism,Molecular Transport,Small Molecule Biochemistry	Uptake of cholesterol	7.69e-05	APOA2,CD36,FABP1,HSD3B7,MTTP,SCARB1	6
Carbohydrate Metabolism,Energy Production	Oxidation of carbohydrate	7.69e-05	ACACB,BHMT,CD36,FASN,GCK,SLC2A2	6
Metabolic Disease,Organismal Injury and Abnormalities,Renal and Urological Disease	Organic aciduria	7.69e-05	ETFDH,MCEE,OAT,PRDX1,SUGCT,UMPS	6
Lipid Metabolism,Small Molecule Biochemistry	Metabolism of 8,9-epoxyeicosatrienoic acid	8.39e-05	CYP1A2,Cyp2c54 (includes others),CYP2C8	3
Lipid Metabolism,Small Molecule Biochemistry	Metabolism of 11,12-epoxyeicosatrienoic acid	8.39e-05	CYP1A2,Cyp2c54 (includes others),CYP2C8	3
Cancer,Gastrointestinal Disease,Organismal Injury and Abnormalities	Digestive organ tumor	8.5e-05	AACS,ABCB7,ABCG2,ACACB,ACBD5,ACOT4,ACOX1,ACSF2,ACSL1,ACSM3,ACSS3,ACTG1,ACYP1,ADH4,AGPAT2,AKR1A1,AKR1C4,AKR1D1,ALAD,ALDH1A1,ALDH3A2,ALDOB,AMACR,AOX1,AP2M1,APIP,APMAP,APOA2,ARL6IP1,ATL2,AUP1,BAAT,BBOX1,BCL2L13,BDH1,BHMT,BLVRB,BPNT1,BSG,CAPN2,CD36,CD38,CHCHD3,CLPB,CLTB,CMAS,CMBL,CMPK1,COPS6,COX15,CPNE3,CPOX,CPT2,CRYZ,CS,CSTB,CYP1A2,Cyp2c54 (includes others),CYP2C8,CYP2E1,CYP3A7,DDAH1,DDI2,DDX3Y,DECR…	220
Developmental Disorder,Hereditary Disorder,Metabolic Disease,Organismal Injury and Abnormalities	Fatty acid oxidation disorder	8.62e-05	CPT2,ETFDH,HSD17B10,SLC25A20,SUGCT	5
Inflammatory Response,Organismal Injury and Abnormalities	Inflammation of organ	8.85e-05	ABCG2,ABHD6,ACOX1,AKR1D1,AMACR,APOA2,BSG,CD36,CD38,CYP2E1,ENO1,ENTPD5,FABP1,FASN,FDFT1,FKBP8,G3BP1,GAPDH,GLRX5,GPD1,GPX1,GSTK1,GSTM1,HLA-A,HMGCS2,HNMT,LGALS1,MAVS,MGLL,MPC1,MTTP,NMI,P4HB,PEX11A,PGM3,PON1,PON3,PRDX1,PSMB9,PTPN11,SIGMAR1,SIRT3,SRSF2,STAT1,SUGCT,VNN1,XDH	47
Nucleic Acid Metabolism,Small Molecule Biochemistry	Metabolism of purine nucleotide	9.32e-05	CD38,ENTPD5,GCK,GPD1,GPX1,NUDT12,PGD,PPCS,XDH	9
Lipid Metabolism,Small Molecule Biochemistry,Vitamin and Mineral Metabolism	Synthesis of sterol	9.39e-05	ACACA,ACACB,FASN,FDFT1,GPAM,MTTP,PON1,SEC14L2	8
Lipid Metabolism,Molecular Transport,Small Molecule Biochemistry	Concentration of prostaglandin	9.5e-05	CD36,CYP2E1,EPHX2,GPX1,LOC102724788/PRODH,MGLL,PTGES3	7
Carbohydrate Metabolism,Small Molecule Biochemistry	Metabolism of hexose	9.95e-05	AKR1A1,ALDOB,G6PC,GALK1,GCK,GCKR,KHK,SLC2A2	8
Cell-To-Cell Signaling and Interaction,Cellular Compromise	Oxidative stress response of cells	0.000101	ALDH3A2,CYP2E1,FABP1,HSD17B10,PRDX1,XDH	6
Lipid Metabolism,Molecular Transport,Small Molecule Biochemistry	Absorption of lipid	0.00011	APOA2,CD36,HSD3B7,MTTP,SCARB1,SLC27A2	6
Lipid Metabolism,Molecular Transport,Small Molecule Biochemistry	Absorption of cholesterol	0.00011	APOA2,CD36,HSD3B7,MTTP,SCARB1	5
Free Radical Scavenging,Molecular Transport	Quantity of hydrogen peroxide	0.00011	ACOX1,ALDOB,CYP2E1,GLO1,PRDX1	5
Amino Acid Metabolism,Small Molecule Biochemistry	Catabolism of L-amino acid	0.00011	GLUD1,GLUL,HNMT,LOC102724788/PRODH,PCYOX1,SHMT1	6
Amino Acid Metabolism	Abnormal quantity of amino acids	0.00011	BHMT,DDAH1,GAMT,OAT,RGN	5
Lipid Metabolism,Small Molecule Biochemistry,Vitamin and Mineral Metabolism	Catabolism of terpenoid	0.00011	AKR1D1,AMACR,CYP1A2,HSD3B7,SCARB1	5
Lipid Metabolism,Molecular Transport,Small Molecule Biochemistry	Accumulation of triacylglycerol	0.000111	ACACA,ACSL1,AGPAT2,CD36,GPAM,MTTP,Mup1 (includes others),SCARB1	8
Endocrine System Development and Function,Small Molecule Biochemistry	Metabolism of hormone	0.000111	AKR1C4,AKR1D1,CYP3A7,G6PC,HSD17B10,HSD17B2,HSD17B4,MGLL,PTPN11,SCARB1,SLC22A1,XDH	12
Endocrine System Development and Function,Small Molecule Biochemistry	Metabolism of androgen	0.000112	AKR1C4,AKR1D1,HSD17B10,HSD17B4	4
Lipid Metabolism,Molecular Transport,Small Molecule Biochemistry	Efflux of lipid	0.000119	ACSL1,APOA2,CD36,FABP1,NCEH1,PON1,SCARB1,SLC6A13,VNN1	9
Cancer,Organismal Injury and Abnormalities	Abdominal carcinoma	0.00012	AACS,ABCB7,ABCG2,ABHD6,ACACB,ACBD5,ACOX1,ACSF2,ACSL1,ACSM3,ACSS3,ACTG1,ACY3,ACYP1,ADH4,AGMAT,AGPAT2,AKR1A1,AKR1D1,ALAD,ALDH1A1,ALDH3A2,ALDOB,AMACR,AOX1,AP2M1,APIP,APMAP,APOOL,ARL6IP1,ATL2,AUP1,BAAT,BBOX1,BCL2L13,BDH1,BHMT,BLVRB,BPNT1,BSG,CAPN2,CD36,CD38,CHCHD3,CLPB,CLTB,CMAS,CMBL,CMPK1,COPS6,COX15,CPNE3,CPOX,CPT2,CS,CSTB,CYP1A2,Cyp2c54 (includes others),CYP2C8,CYP2E1,CYP3A7,DDAH1,DDI2,DDX3Y,DECR1…	222
Cardiovascular Disease,Hematological Disease,Organismal Injury and Abnormalities	Anemia	0.000124	ABCB7,BAAT,BPNT1,CPOX,GLRX5,GPX1,GSTM1,Gulo,MGLL,MPC1,PGM3,PKLR,PRDX1,PTPN11,RNH1,RPL26,RPS17,SCARB1,SIGMAR1,SRSF2	20
Amino Acid Metabolism,Small Molecule Biochemistry	Metabolism of sulfur amino acid	0.000124	BAAT,BHMT,PCYOX1,SCLY,SHMT1	5
Lipid Metabolism,Small Molecule Biochemistry,Vitamin and Mineral Metabolism	Conversion of retinaldehyde	0.000125	ADH4,CYP1A2,CYP2C8	3
Small Molecule Biochemistry	Quantity of uric acid in blood	0.000125	ABCG2,G6PC,XDH	3
Energy Production,Lipid Metabolism,Small Molecule Biochemistry	Alpha-oxidation of fatty acid	0.000125	ALDH3A2,HACL1,SLC27A2	3
Lipid Metabolism,Molecular Transport,Nucleic Acid Metabolism,Small Molecule Biochemistry	Quantity of long-chain acyl-coenzyme A	0.000125	ACACA,ACACB,ACSL1	3
Drug Metabolism	Metabolism of tolbutamide	0.000125	CYP1A2,CYP2C8,CYP2E1	3
Cancer,Organismal Injury and Abnormalities	Abdominal neoplasm	0.000134	AACS,ABCB7,ABCG2,ABHD6,ACACB,ACBD5,ACOT4,ACOX1,ACSF2,ACSL1,ACSM3,ACSS3,ACTG1,ACY3,ACYP1,ADH4,AGMAT,AGPAT2,AKR1A1,AKR1C4,AKR1D1,ALAD,ALDH1A1,ALDH3A2,ALDOB,AMACR,AOX1,AP2M1,APIP,APMAP,APOA2,APOOL,ARL6IP1,ATL2,AUP1,BAAT,BBOX1,BCL2L13,BDH1,BHMT,BLVRB,BPNT1,BSG,CAPN2,CD36,CD38,CHCHD3,CLPB,CLTB,CMAS,CMBL,CMPK1,COPS6,COX15,CPNE3,CPOX,CPT2,CRYZ,CS,CSTB,CYP1A2,Cyp2c54 (includes others),CYP2C8,CYP2E1,CYP3A…	229
Cellular Function and Maintenance	Metabolism by hepatocytes	0.000135	G6PC,THRSP	2
Cellular Response to Therapeutics	Drug resistance of fibroblast cell lines	0.000135	ABCG2,ACTG1	2
Hereditary Disorder,Immunological Disease,Inflammatory Disease,Organismal Injury and Abnormalities	Digenic proteasome associated autoinflammatory syndrome type 3	0.000135	PSMB4,PSMB9	2
Developmental Disorder,Endocrine System Disorders,Gastrointestinal Disease,Hematological Disease,Hereditary Disorder,Metabolic Disease,Organismal Injury and Abnormalities	Autosomal dominant congenital hyperinsulinism	0.000135	GCK,GLUD1	2
Lipid Metabolism,Molecular Transport,Small Molecule Biochemistry	Clearance of paclitaxel	0.000135	CYP2C8,SLCO1B3	2
Molecular Transport	Secretion of uric acid	0.000135	ABCG2,XDH	2
Developmental Disorder,Hereditary Disorder,Metabolic Disease,Organismal Injury and Abnormalities,Renal and Urological Disease	Xanthinuria type II	0.000135	MOCOS,XDH	2
Energy Production,Lipid Metabolism,Small Molecule Biochemistry	Beta-oxidation of docosahexaenoic acid	0.000135	ACOX1,HSD17B4	2
Metabolic Disease,Organismal Injury and Abnormalities,Renal and Urological Disease	Orotic aciduria	0.000135	OAT,UMPS	2
Drug Metabolism,Molecular Transport,Small Molecule Biochemistry	Transport of cimetidine	0.000135	ABCG2,SLC22A1	2
Lipid Metabolism,Nucleic Acid Metabolism,Small Molecule Biochemistry	Conversion of malonyl-coenzyme A	0.000135	ACACA,FASN	2
Carbohydrate Metabolism,Small Molecule Biochemistry	Phosphorylation of D-fructose	0.000135	GCK,KHK	2
Energy Production,Lipid Metabolism,Small Molecule Biochemistry	Beta-oxidation of tetracosahexaenoic acid	0.000135	ACOX1,HSD17B4	2
Drug Metabolism,Energy Production,Small Molecule Biochemistry	Oxidation of acetaminophen	0.000135	CYP1A2,CYP2E1	2
Cell-To-Cell Signaling and Interaction,Inflammatory Response	Immune response of leukocyte cell lines	0.000139	APOA2,CD36,CD38,CMAS,MRC1	5
Carbohydrate Metabolism,Lipid Metabolism,Molecular Transport,Small Molecule Biochemistry	Concentration of phosphatidic acid	0.000149	ACACA,AGPAT2,BHMT,CD36,CD38,FASN,GPAM,PON1,PTPN11,THRSP	10
Carbohydrate Metabolism	Synthesis of glycogen	0.000151	CD36,G6PC,GBE1,GCK,GCKR,GPAM,PTGES3	7
Metabolic Disease,Organismal Injury and Abnormalities	Mitochondrial disorder	0.000157	AMACR,COX15,ETFDH,GFM1,HMGCS2,MPC1,NDUFA12,PDHA1,PDHB,SLC25A10,TTPA	11
Carbohydrate Metabolism,Lipid Metabolism,Molecular Transport,Small Molecule Biochemistry	Concentration of choline-phospholipid	0.000166	ACACA,BHMT,CD36,FASN,PON1,THRSP	6
Organismal Development	Morphology of body cavity	0.000169	ABCG2,ACACB,ACOX1,ACSL1,AGPAT2,AMACR,BHMT,BPNT1,BSG,CAPN2,CD36,CD38,COPS3,CPT2,CYP1A2,CYP2E1,Cyp2j5,DECR1,DNAJA1,EIF6,ENTPD5,EPHX2,FABP2,FASN,FDFT1,G6PC,GBE1,GCK,GLRX5,GNE,GPX1,GSTK1,HSD17B2,HSD17B4,MAVS,MGLL,MPC1,OCIAD1,PEX11A,PFKFB1,PPCS,PRDX1,PTPN11,RGN,SCARB1,SIRT3,SLC22A1,SLC2A2,SRSF2,STAT1,SUGCT,XDH	52
Connective Tissue Development and Function,Tissue Morphology	Quantity of adipose tissue	0.000171	ACACB,AGPAT2,ALDH1A1,AMACR,APOA2,CD36,EIF6,FABP2,FASN,GAMT,MTTP,PON3,SIRT3,XDH	14
Lipid Metabolism,Small Molecule Biochemistry	Metabolism of arachidonic acid	0.000173	CYP1A2,Cyp2c54 (includes others),CYP2C8,GPX1,MGLL	5
Cellular Assembly and Organization,Cellular Function and Maintenance	Assembly of stress granule	0.000177	G3BP1,G3BP2,RNH1	3
Lipid Metabolism,Molecular Transport,Small Molecule Biochemistry	Import of cholesterol	0.000177	APOA2,CD36,SCARB1	3
Lipid Metabolism,Small Molecule Biochemistry	Conversion of palmitic acid	0.000177	ACSL1,FASN,SLC27A2	3
Connective Tissue Development and Function,Tissue Morphology	Quantity of visceral fat	0.000177	ALDH1A1,APOA2,MTTP	3
Drug Metabolism,Lipid Metabolism,Small Molecule Biochemistry,Vitamin and Mineral Metabolism	Synthesis of alitretinoin	0.000177	ADH4,ALDH1A1,Aldh1a7	3
Lipid Metabolism,Small Molecule Biochemistry,Vitamin and Mineral Metabolism	Homeostasis of cholesterol	0.00018	APOA2,CD36,EPHX2,G6PC,HSD3B7,MTTP,NCEH1,SCARB1	8
Molecular Transport	Export of molecule	0.000187	ABCG2,ACSL1,APOA2,BSG,CD36,FABP1,LETM1,NCEH1,PON1,PTPN11,SCARB1,SLC25A20,SLC6A13,SRSF2,VNN1	15
Organismal Survival	Morbidity or mortality	0.000187	ABCB7,ACACA,ACTG1,ADH4,AGPAT2,ALDH1A1,AMACR,AP2M1,ASGR1,BPNT1,BSG,CAPN2,CD36,CD38,COPS3,COX15,COX17,CPOX,CSTB,CYP1A2,CYP2E1,DDAH1,EIF6,FASN,FDFT1,FKBP8,G6PC,GAMT,GBE1,GCK,GNE,GPHN,GPX1,GSTK1,GSTM1,Gulo,HSD17B2,HSD17B4,HSD3B7,LHPP,MAVS,Mocs1,MPC1,MRC1,MTTP,OAT,OCIAD1,PDHA1,PEX11A,PGM3,PON3,PPCS,PRDX1,PSMB4,PSMC1,PTGES3,PTPN11,RGN,RNASET2,RNH1,SCARB1,SCLY,SIGMAR1,SIRT3,SLC2A2,SLCO1B3,SRRT,SRSF2,STA…	71
Drug Metabolism,Protein Synthesis	Metabolism of glutathione	0.000192	GLO1,GPX1,GSTK1,GSTM1,Gstt3	5
Cell Death and Survival	Apoptosis of tumor cell lines	0.000196	ABCG2,ACACA,AGPAT2,AIMP2,AP2M1,BCL2L13,BSG,CAPN2,CS,CSTB,CYP2E1,ENO1,ENTPD5,FABP1,FASN,FKBP8,GAPDH,GLO1,GNE,GPX1,LDHA,LGALS1,LOC102724788/PRODH,LYPLA1,MAVS,NMI,P4HB,PAFAH2,PDCD6IP,PDHA1,PEBP1,PRDX1,PTPN11,RGN,SCARB1,SIRT3,SLCO1B3,SRSF2,STAT1,TMEM214,TTPA,VNN1,XDH	43
Metabolic Disease,Organismal Injury and Abnormalities	Abnormal activity of enzyme	0.000206	AKR1A1,CD38,DDAH1,GPX1,Mocs1,PON1,RGN	7
Carbohydrate Metabolism	Utilization of carbohydrate	0.000213	ACSL1,GCK,HSD17B10,RGN,SLC2A2	5
Post-Translational Modification,Protein Synthesis,Protein Trafficking	Homotetramerization of protein	0.000213	ACACA,ACACB,APIP,CRYZ,SHMT1	5
Organismal Injury and Abnormalities,Renal and Urological Disease	Nephrotoxicity	0.000219	CYP2E1,FASN,GSTM1,LGALS1,RGN,SLC22A1,SLC27A2	7
Lipid Metabolism,Small Molecule Biochemistry,Vitamin and Mineral Metabolism	Synthesis of cholesterol	0.000219	ACACA,ACACB,FASN,FDFT1,GPAM,PON1,SEC14L2	7
Amino Acid Metabolism,Small Molecule Biochemistry	Metabolism of neutral amino acid	0.00022	BAAT,GPT2,HSD17B10,SHMT1	4
Endocrine System Development and Function,Molecular Transport,Protein Synthesis,Small Molecule Biochemistry	Quantity of insulin in blood	0.000222	ACACB,AGPAT2,APOA2,CD38,FABP2,GCK,GCKR,GPAM,MGLL,SIRT3,SLC2A2	11
Lipid Metabolism,Molecular Transport,Small Molecule Biochemistry	Quantity of diacylglycerol	0.000226	ACACA,ACACB,CD36,FASN,GPAM,MTTP	6
Lipid Metabolism,Molecular Transport,Small Molecule Biochemistry	Cholesterol transport	0.000232	ACSL1,APOA2,CD36,FABP1,MTTP,NCEH1,PON1,SCARB1,VNN1	9
Organismal Survival	Organismal death	0.000233	ABCB7,ACACA,ACTG1,ADH4,AGPAT2,ALDH1A1,AMACR,AP2M1,ASGR1,BPNT1,BSG,CAPN2,CD36,CD38,COPS3,COX15,COX17,CPOX,CSTB,CYP1A2,CYP2E1,DDAH1,EIF6,FASN,FDFT1,FKBP8,G6PC,GAMT,GBE1,GCK,GNE,GPHN,GPX1,GSTK1,GSTM1,Gulo,HSD17B2,HSD17B4,HSD3B7,LHPP,MAVS,Mocs1,MPC1,MRC1,MTTP,OAT,OCIAD1,PDHA1,PEX11A,PGM3,PON3,PPCS,PRDX1,PSMB4,PSMC1,PTGES3,PTPN11,RGN,RNASET2,RNH1,SCARB1,SCLY,SIGMAR1,SIRT3,SLC2A2,SRRT,SRSF2,STAT1,TTPA,…	70
Inflammatory Response	Inflammation of absolute anatomical region	0.00024	ABCG2,ABHD6,ACOX1,AMACR,APOA2,BSG,CD36,CD38,CYP2E1,ENO1,ENTPD5,FABP1,FASN,FDFT1,G3BP1,GAPDH,GLRX5,GPX1,GSTK1,GSTM1,HLA-A,LGALS1,MAVS,MGLL,MPC1,MTTP,NMI,P4HB,PEX11A,PON1,PON3,PRDX1,PSMB9,PTPN11,SIGMAR1,SIRT3,SRSF2,STAT1,SUGCT,VNN1,XDH	41
Lipid Metabolism,Small Molecule Biochemistry	Modification of prostaglandin h2	0.000241	AKR1A1,CYP1A2,CYP2E1	3
Lipid Metabolism,Small Molecule Biochemistry,Vitamin and Mineral Metabolism	Conversion of retinol	0.000241	ADH4,CYP1A2,CYP2C8	3
Endocrine System Disorders,Metabolic Disease,Organismal Injury and Abnormalities	Insulin resistance	0.000245	ACACA,ACACB,ACSL1,AGPAT2,APOA2,CD36,CD38,FASN,GBE1,GCK,GCKR,GSTK1,MTTP,Mup1 (includes others),RPL26,SIRT3	16
Carbohydrate Metabolism,Small Molecule Biochemistry	Metabolism of D-hexose	0.000247	AKR1A1,ALDOB,G6PC,GCK,GCKR,KHK,SLC2A2	7
Energy Production,Lipid Metabolism,Small Molecule Biochemistry	Oxidation of oleic acid	0.000256	ACSL1,FABP2,GPAM,MTTP	4
Lipid Metabolism,Molecular Transport,Small Molecule Biochemistry	Quantity of monounsaturated fatty acids	0.000256	FABP1,G6PC,SCARB1,SLC27A2	4
Digestive System Development and Function,Gastrointestinal Disease,Hepatic System Development and Function,Hepatic System Disease,Inflammatory Disease,Inflammatory Response,Organ Development,Organismal Injury and Abnormalities	Inflammation of liver	0.000256	ABCG2,ABHD6,ACOX1,APOA2,CYP2E1,ENTPD5,FASN,G3BP1,HLA-A,MTTP,PON3,PTPN11,SIGMAR1,SIRT3,SRSF2,STAT1	16
Endocrine System Disorders,Gastrointestinal Disease,Metabolic Disease,Organismal Injury and Abnormalities	Diabetic complication	0.000256	ACACA,Acnat1/Acnat2,ACSM3,BBOX1,BDH1,BHMT,CARS1,CD36,EPHX2,FABP1,FASN,GLUL,HACL1,HMGCS2,ME1,PDXK,PKLR,SIGMAR1,STAT1,XDH	20
Protein Synthesis	Quantity of GPT in blood	0.000262	BHMT,BPNT1,ENTPD5,PAFAH2,PON3,SLCO1B3	6
Endocrine System Disorders,Gastrointestinal Disease,Metabolic Disease,Organismal Injury and Abnormalities,Renal and Urological Disease	Diabetic nephropathy	0.000264	ACACA,Acnat1/Acnat2,ACSM3,BBOX1,BDH1,BHMT,CARS1,CD36,FABP1,FASN,GLUL,HACL1,HMGCS2,ME1,PDXK,PKLR,STAT1,XDH	18
Hereditary Disorder,Neurological Disease,Organismal Injury and Abnormalities	Autosomal recessive neurological disorder	0.000265	AARS1,ACBD5,ACOX1,ARL6IP1,CLPB,COX15,CSTB,ENTPD5,ERGIC1,FASN,GAMT,GBE1,GFM1,GLUL,GNE,GPHN,GPT2,HNMT,HSD17B4,OXR1,PDHB,PDXK,RARS1,RNASET2,RTN4IP1,SIGMAR1,TTPA	27
Infectious Diseases	Infection by RNA virus	0.00027	ACACB,ACSL1,AP2M1,APOA2,BSG,CD36,CD38,CLTB,CMAS,FABP1,FDFT1,G3BP1,GCK,GNE,GPT2,HIBCH,HLA-A,LGALS1,MAVS,MGLL,MRC1,NMI,PARP9,PCYOX1,PSMA7,PSMB9,PSMD12,PTGES3,RNH1,SIGMAR1,SRRT,SRSF2,STAT1,TMX1,UMPS,XDH	36
Hereditary Disorder,Neurological Disease,Organismal Injury and Abnormalities	Familial encephalopathy	0.000285	AARS1,ABCB7,ACBD5,ACSL1,ARL6IP1,BBOX1,CD36,CD38,COX15,CPT2,CSTB,DNAJA1,EFTUD2,EPHX2,FASN,FDFT1,G6PC,GAMT,GAPDH,GBE1,GFM1,GLUL,GPAM,GPD1,GPT2,GSTM1,HMGCS2,HNMT,HSD17B10,ISOC1,LDHA,MPC1,NDUFA12,OXR1,PDHA1,PDHB,PFKFB1,PON1,PSMB9,PTPN11,RARS1,RNASET2,RTN4IP1,SIGMAR1,SNRPB,TTPA,XDH	47
Lipid Metabolism,Molecular Transport,Small Molecule Biochemistry	Accumulation of fatty acid	0.000286	ACOX1,CD36,ECI1,MTTP,PON1	5
Cancer,Gastrointestinal Disease,Organismal Injury and Abnormalities	Digestive system cancer	0.000288	AACS,ABCB7,ABCG2,ACACB,ACBD5,ACOX1,ACSF2,ACSL1,ACSM3,ACSS3,ACTG1,ACYP1,ADH4,AGPAT2,AKR1A1,AKR1D1,ALAD,ALDH1A1,ALDH3A2,ALDOB,AMACR,AOX1,AP2M1,APIP,APMAP,APOA2,ARL6IP1,ATL2,AUP1,BAAT,BBOX1,BCL2L13,BDH1,BHMT,BLVRB,BPNT1,BSG,CAPN2,CD36,CD38,CHCHD3,CLPB,CLTB,CMAS,CMBL,CMPK1,COPS6,COX15,CPNE3,CPOX,CPT2,CRYZ,CS,CSTB,CYP1A2,Cyp2c54 (includes others),CYP2C8,CYP2E1,CYP3A7,DDAH1,DDI2,DDX3Y,DECR1,DECR2,DHRS7…	215
Lipid Metabolism,Molecular Transport,Small Molecule Biochemistry	Efflux of cholesterol	0.000295	ACSL1,APOA2,CD36,FABP1,NCEH1,PON1,SCARB1,VNN1	8
Cell-To-Cell Signaling and Interaction,Cellular Function and Maintenance,Hematological System Development and Function,Inflammatory Response	Phagocytosis of leukocyte cell lines	0.000296	APOA2,CD36,CMAS,MRC1	4
Lipid Metabolism,Small Molecule Biochemistry	Metabolism of linoleic acid	0.000296	ACSL1,Cyp2c54 (includes others),Cyp2j5,EPHX2	4
Protein Synthesis	Quantity of enzyme	0.000309	AMACR,BHMT,BPNT1,ENTPD5,PAFAH2,PON3,PRDX1,SLCO1B3	8
Lipid Metabolism,Small Molecule Biochemistry	Metabolism of eicosanoid	0.00031	ACACA,ACACB,ACOX1,CD36,CYP1A2,Cyp2c54 (includes others),CYP2C8,EPHX2,FASN,GPX1,GSTM1,MGLL,PTGES3	13
Small Molecule Biochemistry	Metabolism of porphyrin	0.000314	ALAD,BLVRB,COX15,CPOX,CYP1A2	5
Lipid Metabolism,Molecular Transport,Small Molecule Biochemistry	Transport of palmitic acid	0.000319	CD36,FABP1,FABP2	3
Lipid Metabolism,Small Molecule Biochemistry	Incorporation of palmitic acid	0.000319	ACSL1,CD36,FABP2	3
Energy Production,Lipid Metabolism,Small Molecule Biochemistry	Oxidation of polyunsaturated fatty acids	0.000319	ACOX1,ADH4,HSD17B4	3
Endocrine System Development and Function,Lipid Metabolism,Molecular Transport,Small Molecule Biochemistry	Quantity of 2-arachidonoylglycerol	0.000319	ABHD6,FABP1,MGLL	3
Organismal Functions	Percentage body fat	0.000327	AGPAT2,CD36,FABP2,FASN,GPAM,RETSAT,RGN	7
Endocrine System Development and Function,Molecular Transport,Small Molecule Biochemistry	Concentration of hormone	0.000327	ABHD6,ACACB,AGPAT2,APOA2,CD36,CD38,FABP1,FABP2,GCK,GCKR,GPAM,GSTK1,MGLL,MRC1,SCARB1,SIRT3,SLC2A2	17
Carbohydrate Metabolism,Energy Production,Small Molecule Biochemistry	Oxidation of D-glucose	0.000344	ACACB,BHMT,CD36,GCK,SLC2A2	5
Amino Acid Metabolism,Small Molecule Biochemistry	Metabolism of glutamine family amino acid	0.000344	DDAH1,GLUD1,GLUL,LOC102724788/PRODH,ME1	5
Post-Translational Modification	Polyubiquitination of protein	0.000351	PSMA7,PSMB4,PSMB9,PSMC1,PSMC6,PSMD11,PSMD12,PSMD7,PSMD9,RNF114	10
Embryonic Development,Organ Development,Organ Morphology,Organismal Development,Renal and Urological System Development and Function,Tissue Development	Mass of kidney	0.00037	AGPAT2,BSG,FABP2,G6PC,GSTK1,HSD17B2	6
Digestive System Development and Function,Gastrointestinal Disease	Abnormal morphology of digestive system	0.000373	ABCG2,AGPAT2,AMACR,BHMT,BPNT1,BSG,CD36,CD38,CYP1A2,CYP2E1,ENTPD5,FDFT1,G6PC,GPX1,HSD17B4,OCIAD1,PEX11A,PTPN11,RGN,SLC22A1,SLC2A2,STAT1	22
Cancer,Organismal Injury and Abnormalities	Formation of solid tumor	0.000383	ABCB7,ABCG2,ABHD6,ACACB,ACBD5,ACOT2,ACOX1,ACSF2,ACSL1,ACSM3,ACSS3,ACTG1,ACY3,ACYP1,AGMAT,AGPAT2,AIMP2,AKR1A1,AKR1C4,AKR1D1,ALAD,ALDH1A1,ALDH3A2,ALDOB,AMACR,AOX1,AP2M1,APIP,APMAP,APOA2,APOOL,ARL6IP1,ASGR1,ATL2,AUP1,BAAT,BBOX1,BCL2L13,BDH1,BHMT,BLVRB,BPNT1,BSG,CAPN2,CD36,CD38,CHCHD3,CLPB,CLTB,CMAS,CMBL,COPS3,COPS6,COX15,CPNE3,CPOX,CPT2,CRYZ,CS,CYP1A2,CYP2C8,CYP2E1,CYP3A7,DDAH1,DDI2,DDX3Y,DHRS1,DHRS…	210
Organismal Development	Abnormal morphology of body cavity	0.000389	ABCG2,ACACB,ACOX1,ACSL1,AGPAT2,AMACR,BHMT,BPNT1,BSG,CAPN2,CD36,CD38,COPS3,CPT2,CYP1A2,CYP2E1,DNAJA1,ENTPD5,FASN,FDFT1,G6PC,GBE1,GLRX5,GNE,GPX1,GSTK1,HSD17B2,HSD17B4,MAVS,MGLL,MPC1,OCIAD1,PEX11A,PFKFB1,PPCS,PRDX1,PTPN11,RGN,SCARB1,SIRT3,SLC22A1,SLC2A2,SRSF2,STAT1,SUGCT,XDH	46
Carbohydrate Metabolism,Lipid Metabolism,Small Molecule Biochemistry	Metabolism of phosphatidylcholine	0.000396	ALDH3A2,APOA2,CAPN2,DHRS7B,GPAM,PON1	6
Lipid Metabolism,Molecular Transport,Small Molecule Biochemistry	Quantity of lysobisphosphatidic acid	0.000403	ABHD6,PDCD6IP	2
Small Molecule Biochemistry	Metabolism of dacarbazine	0.000403	CYP1A2,CYP2E1	2
Lipid Metabolism,Molecular Transport,Small Molecule Biochemistry	Delay in initiation of absorption of cholesterol	0.000403	CD36,SCARB1	2
Drug Metabolism,Small Molecule Biochemistry	Demethylation of terbinafine	0.000403	CYP1A2,CYP2C8	2
Connective Tissue Disorders,Organismal Injury and Abnormalities,Skeletal and Muscular Disorders	Rachitic rosary	0.000403	Gulo,RGN	2
Vitamin and Mineral Metabolism	Metabolism of pyridoxine	0.000403	AOX1,PDXK	2
Drug Metabolism,Small Molecule Biochemistry	Bioactivation of acetaminophen	0.000403	CYP1A2,CYP2E1	2
Free Radical Scavenging,Small Molecule Biochemistry	Metabolism of hydrogen peroxide	0.000406	ABCG2,ACOX1,CD36,CYP1A2,CYP2E1,GPX1,HSD17B10,PRDX1	8
Lipid Metabolism,Small Molecule Biochemistry	Inactivation of lipid	0.000411	AKR1D1,CYP2C8,PON1	3
Drug Metabolism	Catabolism of xenobiotic	0.000411	ACSL1,CRYZ,GSTM1	3
Energy Production,Small Molecule Biochemistry	Oxidation of ethanol	0.000411	ADH4,ALDH1A1,CYP2E1	3
Small Molecule Biochemistry	Metabolism of carnitine	0.000411	BBOX1,CPT2,SHMT1	3
Organismal Development,Organismal Injury and Abnormalities	Abnormal morphology of abdomen	0.000446	ABCG2,ACOX1,AGPAT2,AMACR,BHMT,BPNT1,BSG,CD36,CD38,CYP1A2,CYP2E1,DNAJA1,ENTPD5,FDFT1,G6PC,GNE,GPX1,GSTK1,HSD17B2,HSD17B4,MAVS,OCIAD1,PEX11A,PRDX1,PTPN11,RGN,SCARB1,SLC22A1,SLC2A2,STAT1,SUGCT,XDH	32
Carbohydrate Metabolism,Lipid Metabolism,Molecular Transport,Small Molecule Biochemistry	Concentration of phosphatidylcholine	0.000448	ACACA,BHMT,FASN,PON1,THRSP	5
Amino Acid Metabolism,Small Molecule Biochemistry	Synthesis of alpha-amino acid	0.000448	BHMT,CS,GLUD1,SHMT1,SRR	5
Endocrine System Disorders,Gastrointestinal Disease,Metabolic Disease,Organismal Injury and Abnormalities	Hyperinsulinism	0.00048	CD36,FABP2,GCK,GLUD1,GPAM,GPX1	6
Lipid Metabolism,Small Molecule Biochemistry	Esterification of lipid	0.000487	ACSL1,APOA2,CD36,MTTP,SCARB1	5
Free Radical Scavenging	Generation of reactive oxygen species	0.00049	CD36,CSTB,CYP2C8,CYP2E1,GPX1,HSD17B10,LOC102724788/PRODH,PON3,RPL26,SIRT3,XDH	11
Carbohydrate Metabolism,Lipid Metabolism,Molecular Transport,Small Molecule Biochemistry	Quantity of lysophosphatidic acid	0.000502	AGPAT2,CD36,GPAM,PON1	4
Lipid Metabolism,Small Molecule Biochemistry	Reduction of lipid	0.000502	ADH4,AKR1A1,AKR1C4,DECR2	4
Lipid Metabolism,Molecular Transport,Small Molecule Biochemistry	Uptake of cholesterol ester	0.000518	APOA2,CD36,SCARB1	3
Lipid Metabolism,Small Molecule Biochemistry,Vitamin and Mineral Metabolism	Catabolism of cholesterol	0.000518	AKR1D1,HSD3B7,SCARB1	3
Nucleic Acid Metabolism,Small Molecule Biochemistry	Metabolism of uric acid	0.000518	ABCG2,G6PC,GCKR	3
Lipid Metabolism,Small Molecule Biochemistry,Vitamin and Mineral Metabolism	Metabolism of retinol	0.000566	ADH4,ALDH1A1,CYP1A2,RETSAT	4
Lipid Metabolism,Small Molecule Biochemistry,Vitamin and Mineral Metabolism	Catabolism of steroid	0.000566	AKR1D1,CYP1A2,HSD3B7,SCARB1	4
Lipid Metabolism,Small Molecule Biochemistry	Metabolism of phospholipid	0.00059	ABHD6,AGPAT2,ALDH3A2,APOA2,CAPN2,CPNE3,DHRS7B,FASN,GPAM,GPD1,NCEH1,PON1,SMPD2,XDH	14
Lipid Metabolism,Small Molecule Biochemistry	Catabolism of fatty acid	0.000635	ACBD5,ACOX1,ECI2,MGLL	4
Lipid Metabolism,Small Molecule Biochemistry	Catabolism of ceramide	0.000642	ACSL1,ALDH3A2,SLC27A2	3
Drug Metabolism,Lipid Metabolism,Small Molecule Biochemistry,Vitamin and Mineral Metabolism	Synthesis of tretinoin	0.000642	ADH4,ALDH1A1,Aldh1a7	3
Endocrine System Development and Function,Small Molecule Biochemistry	Hydroxylation of hormone	0.000642	CYP1A2,Cyp3a25 (includes others),CYP3A7	3
Hematological Disease,Metabolic Disease,Organismal Injury and Abnormalities	Dysglycemia	0.000655	AGPAT2,CD36,ENTPD5,G6PC,GCK,GLUD1,GPD1,GPX1,Mup1 (includes others),SIGMAR1,SIRT3,SLC2A2	12
Lipid Metabolism,Molecular Transport,Small Molecule Biochemistry	Uptake of fatty acid	0.00069	ACSL1,BSG,CD36,SCARB1,SLC27A2,SLCO1B3	6
RNA Post-Transcriptional Modification	Aminoacylation of tRNA	0.000711	AARS1,AIMP2,CARS1,RARS1	4
Cell Morphology,Digestive System Development and Function,Gastrointestinal Disease,Hepatic System Development and Function,Hepatic System Disease,Organ Morphology,Organismal Development,Organismal Injury and Abnormalities,Tissue Morphology	Abnormal morphology of hepatocytes	0.000731	ABCG2,BPNT1,CYP2E1,ENTPD5,PEX11A,RGN	6
Cancer,Organismal Injury and Abnormalities	Abdominal cancer	0.000745	AACS,ABCB7,ABCG2,ABHD6,ACACB,ACBD5,ACOX1,ACSF2,ACSL1,ACSM3,ACSS3,ACTG1,ACY3,ACYP1,ADH4,AGMAT,AGPAT2,AKR1A1,AKR1D1,ALAD,ALDH1A1,ALDH3A2,ALDOB,AMACR,AOX1,AP2M1,APIP,APMAP,APOA2,APOOL,ARL6IP1,ATL2,AUP1,BAAT,BBOX1,BCL2L13,BDH1,BHMT,BLVRB,BPNT1,BSG,CAPN2,CD36,CD38,CHCHD3,CLPB,CLTB,CMAS,CMBL,CMPK1,COPS6,COX15,CPNE3,CPOX,CPT2,CRYZ,CS,CSTB,CYP1A2,Cyp2c54 (includes others),CYP2C8,CYP2E1,CYP3A7,DDAH1,DDI2,…	224
Organismal Injury and Abnormalities,Renal and Urological Disease	Proximal tubular toxicity	0.000774	CYP2E1,FASN,GSTM1,LGALS1,RGN,SLC27A2	6
Molecular Transport,Small Molecule Biochemistry	Quantity of bilirubin	0.00078	ABCG2,ENTPD5,PON3,SLCO1B3,SRSF2	5
Lipid Metabolism,Molecular Transport,Nucleic Acid Metabolism,Small Molecule Biochemistry	Concentration of acetyl-coenzyme A	0.000783	ACACA,ACACB,CS	3
Cell-To-Cell Signaling and Interaction,Cellular Compromise	Stress response of cells	0.000789	ALDH3A2,CYP2E1,DNAJA1,EPHX2,FABP1,HSD17B10,PRDX1,XDH	8
Molecular Transport	Transport of vitamin	0.000792	ABCG2,SCARB1,SLC22A1,TTPA	4
Lipid Metabolism,Molecular Transport,Small Molecule Biochemistry,Vitamin and Mineral Metabolism	Secretion of vitamin E	0.000799	MTTP,TTPA	2
Lipid Metabolism,Small Molecule Biochemistry	Production of myristic acid	0.000799	FASN,THRSP	2
Developmental Disorder,Hereditary Disorder,Metabolic Disease,Neurological Disease,Organismal Injury and Abnormalities	Pyruvate decarboxylase deficiency	0.000799	PDHA1,PDHB	2
Lipid Metabolism,Molecular Transport,Small Molecule Biochemistry	Concentration of oleoylethanolamide	0.000799	FABP1,SCARB1	2
Cell Morphology,Infectious Diseases,Organismal Development	Budding of Equine infectious anemia virus	0.000799	AP2M1,PDCD6IP	2
Amino Acid Metabolism,Small Molecule Biochemistry	Catabolism of L-glutamic acid	0.000799	GLUD1,GLUL	2
Carbohydrate Metabolism	Translocation of monosaccharide	0.000799	G6PC,SLC2A2	2
Carbohydrate Metabolism,Small Molecule Biochemistry	Metabolism of D-fructose	0.000799	ALDOB,KHK	2
Drug Metabolism	Metabolism of carbamazepine	0.000799	CYP2C8,CYP3A7	2
Drug Metabolism,Small Molecule Biochemistry	Metabolism of acetaminophen	0.000799	CYP1A2,CYP2E1	2
Lipid Metabolism,Small Molecule Biochemistry	Hydrolysis of 2-palmitoylglycerol	0.000799	ABHD6,MGLL	2
Molecular Transport,Nucleic Acid Metabolism,Small Molecule Biochemistry	Transport of imatinib	0.000799	ABCG2,SLCO1B3	2
Cardiovascular Disease,Organismal Injury and Abnormalities,Skeletal and Muscular Disorders	Severe cardiomyopathy	0.000799	ACSL1,PTPN11	2
Drug Metabolism,Small Molecule Biochemistry	Metabolism of verapamil	0.000799	CYP1A2,CYP2C8	2
Cellular Assembly and Organization,Cellular Function and Maintenance	Formation of peroxisome membrane	0.000799	PEX11A,PEX19	2
Lipid Metabolism,Molecular Transport,Small Molecule Biochemistry	Excretion of lipid	0.00088	ABCG2,FABP1,MTTP,SCARB1	4
Cardiovascular Disease,Hematological Disease,Metabolic Disease,Organismal Injury and Abnormalities	Hypercholesterolemia	0.000915	ACACB,APOA2,EPHX2,FABP1,FDFT1,MTTP	6
Cellular Assembly and Organization	Proliferation of peroxisomes	0.000943	ACOX1,PEX11A,PEX19	3
Hematological Disease,Metabolic Disease,Organismal Injury and Abnormalities	Porphyria	0.000943	ABCG2,ALAD,CPOX	3
Infectious Diseases,Inflammatory Disease,Organismal Injury and Abnormalities,Respiratory Disease	Severe acute respiratory syndrome	0.000987	ACSL1,EIF1AY,EIF4A2,FKBP8,G3BP2,GAPDH,GLUL,GPX1,PDXK	9
Dermatological Diseases and Conditions,Organismal Injury and Abnormalities	Psoriasis	0.00104	ABCG2,ALDH3A2,CD36,CSTB,CYP2E1,EIF6,FASN,GAPDH,GSTM1,LGALS1,ME1,NMI,P4HB,PARP9,PEX19,PGAM1,PGD,STAT1,THRSP,VNN1	20
Molecular Transport	Secretion of molecule	0.00106	ABCG2,ACACA,ACACB,APOA2,CD36,CYP2E1,FABP1,GCK,GPAM,HSD17B2,LGALS1,MGLL,MTTP,P4HB,PTPN11,SCARB1,SIRT3,STAT1,TTPA,XDH	20
Cancer,Cell Death and Survival,Organismal Injury and Abnormalities,Tumor Morphology	Cell death of osteosarcoma cells	0.0011	PSMA7,PSMC1,PSMC6,PSMD11,PSMD12,RPS17,SNRPB	7
Developmental Disorder,Embryonic Development,Organismal Survival	Death of embryo	0.00111	AP2M1,BSG,CAPN2,COPS3,DDAH1,EIF6,FASN,TTPA	8
Lipid Metabolism,Small Molecule Biochemistry	Hydroxylation of steroid	0.00112	CYP1A2,Cyp3a25 (includes others),CYP3A7	3
Lipid Metabolism,Molecular Transport,Small Molecule Biochemistry	Concentration of sphingomyelin	0.00119	BHMT,FASN,MTTP,SMPD2	4
Carbohydrate Metabolism,Small Molecule Biochemistry	Utilization of D-glucose	0.00119	ACSL1,GCK,HSD17B10,RGN	4
Lipid Metabolism,Small Molecule Biochemistry	Esterification of cholesterol	0.00119	APOA2,CD36,MTTP,SCARB1	4
Lipid Metabolism,Small Molecule Biochemistry	Catabolism of sphingolipid	0.00119	ACSL1,ALDH3A2,SLC27A2,SMPD2	4
Organismal Injury and Abnormalities	Visceromegaly	0.00119	ACSL1,AMACR,BPNT1,CD36,CPT2,CYP1A2,ENTPD5,FASN,FDFT1,G6PC,GLRX5,GPX1,HSD17B2,HSD17B4,MAVS,MGLL,MPC1,OCIAD1,PFKFB1,PPCS,PRDX1,PTPN11,SCARB1,SIRT3,SLC22A1,SRSF2,STAT1	27
Carbohydrate Metabolism	Synthesis of monosaccharide	0.00125	ALDH1A1,CD36,GAPDH,GCK,GPAM,Mup1 (includes others),PGD	7
Psychological Disorders	Major affective disorder	0.00128	COX15,EIF6,EPHX2,ETFDH,HMGCS2,HSD17B2,LHPP,MCEE,ME1,PRDX1,PSMA7,PSMB4,PSMD9,SIGMAR1,XDH	15
Lipid Metabolism,Small Molecule Biochemistry	Distribution of lipid	0.0013	FABP1,LGALS1,SCARB1,SLCO1B3	4
Infectious Diseases	Replication of Flaviviridae	0.00132	CYP2E1,DNAJA1,FASN,G3BP1,MAVS,SEC14L2	6
Cancer,Organismal Injury and Abnormalities	Adenocarcinoma	0.00132	AACS,ABCB7,ABCG2,ABHD6,ACACB,ACBD5,ACOX1,ACSF2,ACSL1,ACSM3,ACSS3,ACTG1,ACY3,ACYP1,ADH4,AGMAT,AGPAT2,AKR1A1,AKR1D1,ALAD,ALDH1A1,ALDH3A2,ALDOB,AMACR,AOX1,AP2M1,APIP,APMAP,APOOL,ARL6IP1,ATL2,AUP1,BAAT,BBOX1,BCL2L13,BDH1,BHMT,BLVRB,BSG,CAPN2,CD36,CD38,CHCHD3,CLPB,CLTB,CMAS,CMBL,CMPK1,COPS6,COX15,CPNE3,CPOX,CPT2,CRYZ,CS,CSTB,CYP1A2,CYP2C8,CYP2E1,CYP3A7,DDI2,DDX3Y,DECR1,DECR2,DHRS1,DHRS7,DHRS7B,DNAJA1,…	211
Lipid Metabolism,Small Molecule Biochemistry	Conversion of phospholipid	0.00132	ALDH3A2,FABP1,PON1	3
Carbohydrate Metabolism,Molecular Transport,Small Molecule Biochemistry	Quantity of glucose-6-phosphate	0.00132	G6PC,GCK,PFKFB1	3
Lipid Metabolism,Small Molecule Biochemistry,Vitamin and Mineral Metabolism	Metabolism of bile acid	0.00132	AMACR,BAAT,HSD3B7	3
Carbohydrate Metabolism	Translocation of carbohydrate	0.00132	ABCG2,G6PC,SLC2A2	3
Lipid Metabolism,Small Molecule Biochemistry	Conversion of docosahexaenoic acid	0.00132	ACOX1,HSD17B4	2
Small Molecule Biochemistry	Metabolism of atomoxetine	0.00132	CYP1A2,CYP2E1	2
Lipid Metabolism,Small Molecule Biochemistry,Vitamin and Mineral Metabolism	Formation of 9-cis-retinol	0.00132	ADH4,Aldh1a7	2
Carbohydrate Metabolism,Small Molecule Biochemistry	Synthesis of sialic acids	0.00132	CMAS,GNE	2
Carbohydrate Metabolism	Metabolism of fructose-2,6-diphosphate	0.00132	GCK,PFKFB1	2
Drug Metabolism,Energy Production,Small Molecule Biochemistry	Oxidation of terbinafine	0.00132	CYP1A2,CYP2C8	2
Carbohydrate Metabolism,Molecular Transport,Nucleic Acid Metabolism,Small Molecule Biochemistry	Quantity of UDP-N-acetylglucosamine	0.00132	GAPDH,PFKFB1	2
Drug Metabolism,Small Molecule Biochemistry	O-dealkylation of fluoxetine	0.00132	CYP1A2,CYP2C8	2
Cell Cycle,Connective Tissue Development and Function	Arrest in G2/M phase of fibroblasts	0.00132	PTPN11,SRSF2	2
Cell Death and Survival	Apoptosis	0.00133	AARS1,ABCG2,ACACA,ACSL1,AGPAT2,AIMP2,ALDH1A1,AP2M1,APIP,ARL6IP1,BCL2L13,BSG,CAPN2,CD36,CD38,CS,CSTB,CYP2E1,DECR1,DNAJA1,EIF6,ENO1,ENTPD5,FABP1,FASN,FKBP8,G6PC,GAPDH,GBE1,GCK,GLO1,GLUD1,GNE,GPAM,GPX1,HSD17B10,LDHA,LGALS1,LOC102724788/PRODH,LYPLA1,MAVS,MTTP,NCEH1,NMI,OCIAD1,OXR1,P4HB,PAFAH2,PDCD6IP,PDHA1,PDXK,PEBP1,PON3,PRDX1,PTPN11,RGN,SCARB1,SIGMAR1,SIRT3,SLC25A10,SLCO1B3,SMPD2,SRRT,SRSF2,STAT1,T…	71
Energy Production	Consumption of oxygen	0.00137	ACACB,ACSL1,AGPAT2,ALDH1A1,LDHA,LETM1,MGLL,MPC1,PON3,SIRT3	10
Cell Death and Survival,Organismal Injury and Abnormalities	Necrosis of epithelial tissue	0.00141	ABCG2,ALDH1A1,CD36,CYP2E1,DECR1,ENTPD5,FASN,FKBP8,GAPDH,GPX1,LDHA,LGALS1,MAVS,PDCD6IP,PON3,PTPN11,RGN,SIRT3,STAT1,TMEM214,TMX1,XDH	22
Cardiovascular Disease,Organismal Injury and Abnormalities,Renal and Urological Disease	Ischemia of kidney	0.00154	AKR1A1,FABP1,XDH	3
Free Radical Scavenging,Lipid Metabolism,Molecular Transport,Small Molecule Biochemistry	Quantity of lipid peroxide	0.00154	GPX1,PON3,XDH	3
Free Radical Scavenging,Small Molecule Biochemistry	Catabolism of hydrogen peroxide	0.00154	ABCG2,GPX1,PRDX1	3
Lipid Metabolism,Molecular Transport,Small Molecule Biochemistry	Concentration of cholesterol ester	0.0017	APOA2,CD36,FABP1,MTTP	4
Cellular Movement,Hematological Disease,Immunological Disease,Inflammatory Disease,Inflammatory Response,Organismal Injury and Abnormalities,Respiratory Disease	Allergic pulmonary eosinophilia	0.0017	ENO1,GAPDH,P4HB,PRDX1	4
Carbohydrate Metabolism,Nucleic Acid Metabolism	Pentose shunt	0.00178	ME1,PGAM1,PGD	3
Cellular Compromise,Lipid Metabolism,Small Molecule Biochemistry	Peroxidation of lipid	0.00184	AKR1A1,CYP2E1,GPX1,PON1,TTPA	5
Neurological Disease,Skeletal and Muscular Disorders	Neuromuscular disease	0.00184	ABCG2,AIMP2,BBOX1,BSG,CD38,CPT2,DNAJA1,EIF4A2,EPHX2,FDFT1,G6PC,GAPDH,GNE,GPAM,GPD1,HMGCS2,ISOC1,LDHA,MPC1,OXR1,PEBP1,PFKFB1,PON1,PSMB9,PSMC1,PTGES3,RNF114,SIGMAR1,SRSF2	29
Small Molecule Biochemistry	Metabolism of dicarboxylic acid	0.00185	ACOT4,CS,GPT2,ME1	4
Organismal Functions	Homeostasis of rodents	0.00185	ABCG2,AGPAT2,CD36,GALK1	4
Lipid Metabolism,Molecular Transport,Small Molecule Biochemistry	Clearance of lipid	0.00185	ALDH1A1,CYP2C8,SCARB1,SLCO1B3	4
Post-Translational Modification	Deubiquitination of protein	0.00188	PSMA7,PSMB4,PSMB9,PSMC1,PSMC6,PSMD11,PSMD12,PSMD7,PSMD9	9
Drug Metabolism,Molecular Transport,Small Molecule Biochemistry	Concentration of glutathione	0.00193	ALDH1A1,CYP2E1,FABP1,GLO1,MTTP,VNN1	6
Energy Production,Lipid Metabolism,Small Molecule Biochemistry	Oxidation of 2-hydroxyestradiol	0.00197	CYP1A2,CYP2C8	2
Amino Acid Metabolism	Quantity of methotrexate	0.00197	ABCG2,SLCO1B3	2
Small Molecule Biochemistry	Metabolism of dapsone	0.00197	CYP2C8,CYP2E1	2
Carbohydrate Metabolism	Mobilization of carbohydrate	0.00197	LGALS1,SLC2A2	2
Cell-To-Cell Signaling and Interaction,Cellular Compromise,Renal and Urological System Development and Function	Oxidative stress response of kidney cell lines	0.00197	ALDH3A2,FABP1	2
Lipid Metabolism,Small Molecule Biochemistry	Translocation of fatty acid	0.00197	CD36,SLCO1B3	2
Energy Production,Lipid Metabolism,Small Molecule Biochemistry	Beta-oxidation of oleic acid	0.00197	FABP2,MTTP	2
Drug Metabolism,Small Molecule Biochemistry	Demethylation of almotriptan	0.00197	CYP1A2,CYP2C8	2
Small Molecule Biochemistry	Synthesis of carnitine	0.00197	BBOX1,SHMT1	2
Lipid Metabolism,Small Molecule Biochemistry	Hydrolysis of 2-arachidonoylglycerol	0.00197	ABHD6,MGLL	2
Amino Acid Metabolism,Small Molecule Biochemistry	Consumption of glutamine	0.00197	GLUD1,GLUL	2
Carbohydrate Metabolism,Small Molecule Biochemistry	Metabolism of sugar acid	0.00205	AKR1A1,CMAS,GNE	3
Organismal Injury and Abnormalities,Renal and Urological Disease	Urination disorder	0.00209	BSG,CYP2C8,ETFDH,GNE,GSTK1,MCEE,Mocs1,OAT,PRDX1,STAT1,SUGCT,UMPS,XDH	13
Nutritional Disease	Body mass index	0.00212	ACACB,ACSM3,FABP1,FABP2,PON1,SCARB1	6
Lipid Metabolism,Small Molecule Biochemistry	Hydrolysis of acylglycerol	0.00217	ABHD6,APOA2,MGLL,PAFAH2	4
Cell Death and Survival,Organismal Injury and Abnormalities	Cell death of epithelial cells	0.0022	ABCG2,ALDH1A1,CD36,CYP2E1,DECR1,ENTPD5,FASN,FKBP8,GAPDH,LDHA,MAVS,PDCD6IP,PON3,PTPN11,RGN,SIRT3,STAT1,TMEM214,TMX1	19
Lipid Metabolism,Molecular Transport,Small Molecule Biochemistry	Quantity of glycosphingolipid	0.00231	BHMT,FASN,GNE,MTTP,SMPD2	5
Amino Acid Metabolism,Small Molecule Biochemistry	Metabolism of glutamine	0.00233	GLUD1,GLUL,ME1	3
Carbohydrate Metabolism,Molecular Transport	Transport of monocarboxylic acid	0.00233	BSG,SLC25A20,SLC6A13	3
Lipid Metabolism,Molecular Transport,Small Molecule Biochemistry	Reverse cholesterol transport	0.00233	APOA2,MTTP,SCARB1	3
Molecular Transport,Nucleic Acid Metabolism,Small Molecule Biochemistry	Transport of pyrimidine base	0.00233	ABCG2,SLC22A1,SLCO1B3	3
Developmental Disorder,Hereditary Disorder,Metabolic Disease,Organismal Injury and Abnormalities	Glycogen storage disease	0.00235	G6PC,GBE1,LDHA,SLC2A2	4
Cell Death and Survival,DNA Replication, Recombination, and Repair	Fragmentation of DNA	0.0024	BSG,CAPN2,ENO1,GPX1,HSD17B10,PTPN11,STAT1,UBQLN1	8
Cancer,Gastrointestinal Disease,Hepatic System Disease,Organismal Injury and Abnormalities	Development of hepatocellular carcinoma	0.00252	ACOX1,BHMT,BSG,ENTPD5,PRDX1,PSMB9	6
Lipid Metabolism,Molecular Transport,Small Molecule Biochemistry	Secretion of cholesterol	0.00264	FABP1,MTTP,SCARB1	3
Lipid Metabolism,Molecular Transport,Small Molecule Biochemistry	Abnormal quantity of fatty acid	0.00264	AGPAT2,CD36,GPAM	3
Drug Metabolism,Molecular Transport	Depletion of glutathione	0.00264	CYP2E1,GPX1,GSTM1	3
Gastrointestinal Disease,Hepatic System Disease,Organismal Injury and Abnormalities	Hepatic injury	0.00268	BSG,CYP2E1,HLA-A,RGN,SCARB1,SIRT3,STAT1	7
Amino Acid Metabolism,Small Molecule Biochemistry	Synthesis of L-amino acid	0.00273	BHMT,CS,GLUD1,SRR	4
Small Molecule Biochemistry	Metabolism of mirtazapine	0.00273	CYP1A2,CYP2C8	2
Carbohydrate Metabolism	Quantity of fructose-1,6-diphosphate	0.00273	GCK,PFKFB1	2
Drug Metabolism,Endocrine System Development and Function,Lipid Metabolism,Small Molecule Biochemistry	Hydroxylation of testosterone	0.00273	Cyp3a25 (includes others),CYP3A7	2
Energy Production,Lipid Metabolism,Small Molecule Biochemistry,Vitamin and Mineral Metabolism	Oxidation of retinol	0.00273	ADH4,AKR1C4	2
Metabolic Disease,Organismal Injury and Abnormalities	Abnormal insulin secretion	0.00273	GCK,SLC2A2	2
Energy Production,Lipid Metabolism,Small Molecule Biochemistry,Vitamin and Mineral Metabolism	Oxidation of retinaldehyde	0.00273	ALDH1A1,AOX1	2
Lipid Metabolism,Small Molecule Biochemistry,Vitamin and Mineral Metabolism	Conversion of vitamin A	0.00273	CYP1A2,CYP2C8	2
DNA Replication, Recombination, and Repair,Energy Production,Nucleic Acid Metabolism,Small Molecule Biochemistry	Oxidation of NADH	0.00273	ALDOB,GPD1	2
Lipid Metabolism,Molecular Transport,Small Molecule Biochemistry	Transport of triacylglycerol	0.00273	CD36,MTTP	2
Gastrointestinal Disease,Hematological Disease,Hepatic System Disease,Metabolic Disease,Organismal Injury and Abnormalities	Hepatic porphyria	0.00273	ALAD,CPOX	2
Energy Production,Lipid Metabolism,Nucleic Acid Metabolism,Small Molecule Biochemistry	Oxidation of palmitoyl-coenzyme A	0.00273	ACOX1,FABP1	2
Neurological Disease	Movement Disorders	0.00279	ABCB7,ABHD6,AIMP2,BBOX1,CD38,CSTB,DECR1,DNAJA1,EIF4A2,EPHX2,FDFT1,G6PC,GAPDH,GPAM,GPD1,GPHN,HMGCS2,HSD17B4,ISOC1,LDHA,MPC1,OXR1,PEBP1,PFKFB1,PON1,PSMB9,PSMC1,PTGES3,RGN,RNF114,RTN4IP1,SCLY,SIGMAR1,TTPA	34
Nucleic Acid Metabolism,Small Molecule Biochemistry	Synthesis of nucleotide	0.0028	CMPK1,ENO1,FASN,LETM1,ME1,PAPSS2,PDHA1,PGD,PKLR,PPCS,PRPSAP1,SHMT1,UMPS,XDH	14
Infectious Diseases,Respiratory Disease	Infection of respiratory tract	0.0028	ACSL1,EIF1AY,EIF4A2,FKBP8,G3BP2,GAPDH,GLUL,GPX1,PDXK,SIGMAR1	10
Infectious Diseases	Infection by Picornaviridae	0.00293	CMAS,GNE,MAVS,STAT1	4
Lipid Metabolism,Small Molecule Biochemistry	Hydrolysis of lipid	0.00297	ABHD6,APOA2,CD36,MGLL,PAFAH2,PON1,SCARB1,SMPD2	8
Post-Translational Modification	ADP ribosylation of protein	0.00298	CD38,PARP9,SIRT3	3
Lipid Metabolism,Molecular Transport,Small Molecule Biochemistry	Abnormal quantity of phospholipid	0.00298	AGPAT2,BHMT,RGN	3
Cell-To-Cell Signaling and Interaction,Connective Tissue Development and Function	Response of fibroblasts	0.00298	CD36,MAVS,STAT1	3
Cellular Response to Therapeutics	Sensitivity of lung cancer cell lines	0.00302	AP2M1,GAPDH,PDCD6IP,PRDX1,PTPN11	5
Endocrine System Disorders,Gastrointestinal Disease,Hereditary Disorder,Metabolic Disease,Organismal Injury and Abnormalities	Monogenic diabetes	0.00315	AGPAT2,GCK,GLUD1,SLC2A2	4
Carbohydrate Metabolism,Lipid Metabolism,Small Molecule Biochemistry	Synthesis of phosphatidylcholine	0.00315	APOA2,CAPN2,DHRS7B,GPAM	4
Neurological Disease,Organismal Injury and Abnormalities	Progressive encephalopathy	0.00329	ABCG2,AIMP2,APOA2,BBOX1,CAPN2,CD36,CSTB,EIF4A2,EPHX2,FASN,FDFT1,G3BP1,GAPDH,LDHA,LGALS1,MACROD1,MPC1,MRC1,PEBP1,PON1,PRDX1,PSMC1,PTGES3,RNASET2,RNF114,SCARB1,SIGMAR1,SIRT3,SLC2A2,UBQLN1	30
Lipid Metabolism,Molecular Transport,Small Molecule Biochemistry	Abnormal quantity of cholesterol	0.00334	AMACR,GCK,SCARB1	3
Lipid Metabolism,Small Molecule Biochemistry	Conversion of eicosanoid	0.00334	CYP1A2,CYP2C8,CYP2E1	3
Neurological Disease	Neurodegeneration	0.00342	GAPDH,GPHN,GPX1,HIBCH,HSD17B4,MAVS,OXR1,PSMC1,RGN,SCLY,STAT1,TTPA,UBQLN1	13
Lipid Metabolism,Molecular Transport,Small Molecule Biochemistry	Deposition of lipid	0.00361	ECI1,FASN,GPAM,XDH	4
Drug Metabolism	Metabolism of coumarin	0.00362	CYP2E1,PON3	2
Nucleic Acid Metabolism,Small Molecule Biochemistry	Synthesis of pyrimidine ribonucleotide	0.00362	CMPK1,UMPS	2
Drug Metabolism,Endocrine System Development and Function,Energy Production,Lipid Metabolism,Small Molecule Biochemistry	Oxidation of testosterone	0.00362	AKR1C4,HSD17B2	2
Developmental Disorder,Hereditary Disorder,Metabolic Disease,Organismal Injury and Abnormalities,Renal and Urological Disease	Glutaric aciduria	0.00362	ETFDH,SUGCT	2
Amino Acid Metabolism,Post-Translational Modification,Small Molecule Biochemistry	Modification of L-glutamic acid	0.00362	GLUD1,GLUL	2
Drug Metabolism,Nucleic Acid Metabolism,Small Molecule Biochemistry	Metabolism of theophylline	0.00362	CYP1A2,CYP2E1	2
Infectious Diseases	Replication of Murine cytomegalovirus	0.00362	MAVS,STAT1	2
Endocrine System Development and Function,Energy Production,Lipid Metabolism,Small Molecule Biochemistry	Oxidation of dihydrotestosterone	0.00362	HSD17B10,HSD17B2	2
Lipid Metabolism,Molecular Transport,Small Molecule Biochemistry	Uptake of oleic acid	0.00362	CD36,SCARB1	2
Cellular Movement	Migration of pancreatic cancer cells	0.00362	MGLL,PTPN11	2
Molecular Transport,Nucleic Acid Metabolism,Small Molecule Biochemistry	Transport of rosuvastatin	0.00362	ABCG2,SLCO1B3	2
Carbohydrate Metabolism	Incorporation of carbohydrate	0.00372	FASN,G6PC,GPAM	3
Inflammatory Disease,Inflammatory Response,Organismal Injury and Abnormalities,Renal and Urological Disease	Interstitial nephritis	0.00372	FABP1,PEX11A,XDH	3
Hematological Disease,Immunological Disease,Infectious Diseases	Infection of dendritic cells	0.00372	MGLL,MRC1,STAT1	3
Cancer,Gastrointestinal Disease,Organismal Injury and Abnormalities	Buccal squamous cell carcinoma	0.00372	GLRX5,MGLL,MPC1	3
Developmental Disorder,Hereditary Disorder,Metabolic Disease,Organismal Injury and Abnormalities	Peroxisomal disorder	0.00372	AMACR,HSD17B4,PEX19	3
Lipid Metabolism,Small Molecule Biochemistry	Catabolism of phospholipid	0.00386	ABHD6,APOA2,SMPD2,XDH	4
Cellular Response to Therapeutics	Sensitivity of carcinoma cell lines	0.00388	AP2M1,GAPDH,PDCD6IP,PRDX1,PTPN11	5
Lipid Metabolism,Small Molecule Biochemistry	Lipolysis	0.00396	ABHD6,ACACB,APOA2,CD36,FASN,MGLL,PAFAH2,PON1,SCARB1,SMPD2	10
Infectious Diseases	Replication of Hepatitis C virus	0.00407	CYP2E1,FASN,G3BP1,MAVS,SEC14L2	5
Endocrine System Disorders,Gastrointestinal Disease,Hepatic System Disease,Metabolic Disease,Organismal Injury and Abnormalities	Insulin resistance of liver	0.00413	ACACA,ACACB,MTTP	3
Lipid Metabolism,Molecular Transport,Small Molecule Biochemistry	Efflux of phospholipid	0.00413	APOA2,FABP1,SCARB1	3
Cancer,Gastrointestinal Disease,Organismal Injury and Abnormalities	Gastrointestinal tract cancer	0.00428	AACS,ABCB7,ABCG2,ACACB,ACBD5,ACOX1,ACSF2,ACSL1,ACSM3,ACSS3,ACTG1,ACYP1,AGPAT2,AKR1A1,AKR1D1,ALAD,ALDH1A1,ALDH3A2,ALDOB,AMACR,AOX1,AP2M1,APIP,APMAP,ARL6IP1,ATL2,AUP1,BAAT,BBOX1,BCL2L13,BDH1,BHMT,BLVRB,BSG,CAPN2,CD36,CD38,CHCHD3,CLPB,CLTB,CMAS,CMBL,CMPK1,COPS6,COX15,CPNE3,CPOX,CPT2,CRYZ,CS,CSTB,CYP1A2,CYP2C8,CYP2E1,CYP3A7,DDI2,DDX3Y,DECR1,DECR2,DHRS7,DHRS7B,DNAJA1,DPYS,ECI1,EFTUD2,EIF4A2,ENO1,ENTPD…	196
Nutritional Disease	Weight gain	0.0043	BHMT,CD36,CYP1A2,G6PC,GCK,GPAM,HLA-A,MGLL,PEX11A,PON3,SLC27A2,SUGCT,XDH	13
Infectious Diseases	HIV infection	0.00436	ACACB,AP2M1,CD36,CD38,FABP1,FDFT1,GCK,GPT2,HIBCH,HLA-A,MRC1,PARP9,PSMA7,PSMD12,PTGES3,RNH1,SIGMAR1,SRRT,SRSF2,STAT1,UMPS,XDH	22
Free Radical Scavenging,Small Molecule Biochemistry	Biosynthesis of hydrogen peroxide	0.0044	ACOX1,CD36,CYP1A2,CYP2E1,HSD17B10,PRDX1	6
Energy Production,Molecular Transport,Nucleic Acid Metabolism,Small Molecule Biochemistry	Secretion of ATP	0.00457	ACACA,ACACB,P4HB	3
Cellular Growth and Proliferation	Cytostasis of colorectal cancer cell lines	0.00457	G3BP1,LOC102724788/PRODH,STAT1	3
Cell Death and Survival	Killing of natural killer cells	0.00457	HLA-A,LGALS1,STAT1	3
Nucleic Acid Metabolism,Small Molecule Biochemistry	Metabolism of NADPH	0.00462	GCK,PGD	2
Lipid Metabolism,Nucleic Acid Metabolism,Small Molecule Biochemistry	Conversion of palmitoyl-coenzyme A	0.00462	ACSL1,SLC27A2	2
Lipid Metabolism,Small Molecule Biochemistry	Conversion of prostaglandin h2	0.00462	CYP1A2,CYP2E1	2
Developmental Disorder,Gastrointestinal Disease,Hepatic System Disease,Hereditary Disorder,Metabolic Disease,Organismal Injury and Abnormalities	Glycogen storage disease, hepatic form	0.00462	G6PC,GBE1	2
Cell Signaling,Vitamin and Mineral Metabolism	Clearance of Ca2+	0.00462	CD36,TMX1	2
Lipid Metabolism,Molecular Transport,Small Molecule Biochemistry	Absorption of triacylglycerol	0.00462	MTTP,SCARB1	2
Drug Metabolism,Small Molecule Biochemistry	Metabolism of amiodarone	0.00462	CYP1A2,CYP2C8	2
Energy Production,Lipid Metabolism,Small Molecule Biochemistry	Oxidation of saturated fatty acid	0.00462	APOA2,SLC27A2	2
Ophthalmic Disease,Organismal Injury and Abnormalities	Early stage glaucoma	0.00462	GAPDH,PGAM1	2
Carbohydrate Metabolism,Small Molecule Biochemistry	Metabolism of sialic acids	0.00462	CMAS,GNE	2
Lipid Metabolism,Molecular Transport,Small Molecule Biochemistry	Efflux of fatty acid	0.00462	ACSL1,SLC6A13	2
Lipid Metabolism,Molecular Transport,Small Molecule Biochemistry	Influx of cholesterol	0.00462	CD36,SCARB1	2
Downregulated pathways
Organismal Survival	Organismal death	1.74e-12	ACTL6A,ACTN4,AFDN,Anp32a,ANXA2,ARHGDIA,ARHGDIB,ASAH1,ASPH,ASS1,ATP1A1,ATP1B1,BGN,CAPNS1,CAPZA2,CBS/CBSL,CD47,CFH,CFL1,CISD2,Cmah,COL1A1,COL4A2,COL6A2,COPS8,COQ7,CPS1,CSAD,CSRP1,CTNNB1,CTNND1,CTSA,CXADR,DCN,DDX17,DDX5,DES,DHX9,EGFR,EPN1,ERC1,FECH,FERMT2,FLII,FLNA,FSCN1,FTH1,Fus,G6PD,Gm21596/Hmgb1,GNAI2,GRN,GSS,GSTP1,H1-0,H2AC18/H2AC19,HNRNPC,HNRNPD,HNRNPK,HNRNPL,HSP90B1,IGHG1,IGHM,KRT8,MACROH2A1,M…	109
Cell Death and Survival	Necrosis	3.1e-09	AHSA1,ALCAM,ANXA2,ARCN1,ARHGDIA,AS3MT,ASAH1,ASS1,ATP1A1,BGN,CAPNS1,CBS/CBSL,CD47,CFH,COL1A1,COL4A2,COL6A1,COQ7,CTNNB1,CTNND1,CXADR,DCN,DDX17,DES,DHX9,EGFR,EIF3I,FABP4,FAF1,FLNA,FTH1,Fus,G6PD,GLS2,Gm21596/Hmgb1,GNAI2,GNMT,GRN,GSTM5,GSTP1,HDGF,HMGB2,HNRNPC,HNRNPK,HSP90B1,HSPA9,IGHG1,IGHM,KRT18,KRT8,LGMN,LONP1,MANF,MSN,MTDH,Mug1/Mug2,NAMPT,NAPA,NCL,NPC2,PDCD4,PDIA3,PFN1,PKM,PPIA,PPT1,PRPF19,PSAP,PSI…	107
Cell Death and Survival	Apoptosis	8.52e-09	ABRAXAS2,ACSL4,ACTN4,AHSA1,ALCAM,ANXA2,ARHGDIA,ARHGDIB,ASAH1,ASS1,ATP1A1,BGN,CAPNS1,CBS/CBSL,CD47,CFH,CFL1,COL1A1,COL4A2,CTNNB1,CTNND1,CXADR,DCN,DDX17,DDX5,DES,DHX9,EGFR,EIF3I,ERC1,FAF1,FLNA,FTH1,Fus,G6PD,GLS2,Gm21596/Hmgb1,GNAI2,GNMT,GRN,GSTM5,GSTP1,H1-0,HDGF,HIGD1A,HMGB2,HNRNPC,HNRNPK,HSP90B1,HSPA9,IGHG1,IGHM,KRT18,KRT8,LGMN,MSN,MTDH,MYDGF,NAMPT,NAPA,NCL,PDCD4,PDIA3,PFN1,PKM,PPIA,PPT1,PRDX4,PRP…	105
Cell Death and Survival	Apoptosis of tumor cell lines	0.000373	AHSA1,ALCAM,ANXA2,ARHGDIA,CAPNS1,CD47,CFH,COL1A1,COL4A2,CTNNB1,CTNND1,DHX9,EGFR,FAF1,FTH1,G6PD,GLS2,GRN,GSTP1,HNRNPC,HNRNPK,HSPA9,IGHG1,IGHM,KRT18,MSN,MTDH,NAPA,NCL,PDCD4,PKM,PPIA,PRPF19,PSAP,PSIP1,RAB32,RHOA,SFPQ,SRI,STAT6,TAGLN2,TGM1,TLN1,TPD52,TRAP1,TXN2,VDAC1,VDAC2	48
Cell Death and Survival	Cell death of tumor cell lines	0.00032	AHSA1,ALCAM,ANXA2,ARHGDIA,AS3MT,ASAH1,ATP1A1,CAPNS1,CD47,CFH,COL1A1,COL4A2,CTNNB1,CTNND1,DHX9,EGFR,FAF1,FTH1,G6PD,GLS2,GRN,GSTP1,HNRNPC,HNRNPK,HSPA9,IGHG1,IGHM,KRT18,LONP1,MSN,MTDH,NAMPT,NAPA,NCL,NPC2,PDCD4,PKM,PPIA,PPT1,PRPF19,PSAP,PSIP1,RAB32,RHOA,SFPQ,SRI,SSB,STAT6,TAGLN2,TGM1,TLN1,TPD52,TRAP1,TUFM,TXN2,UBA3,VDAC1,VDAC2	58
Neurological Disease	Neurodegeneration	0.00261	AADAT,ATP1B1,CISD2,Cmah,CP,DPYSL2,EGFR,GRN,MANF,NPC2,PPT1,PSAP,SCARB2,TPP1,VIM	15
Cell Death and Survival	Cell death of colorectal cancer cell lines	0.00162	AHSA1,CTNNB1,EGFR,GLS2,GSTP1,KRT18,LONP1,NAPA,PKM,PPIA,RHOA,SFPQ,SRI,TRAP1,VDAC1	15
Cell Death and Survival	Apoptosis of colorectal cancer cell lines	0.00198	AHSA1,CTNNB1,EGFR,GLS2,GSTP1,KRT18,NAPA,PKM,PPIA,RHOA,SFPQ,SRI,TRAP1	13
Inflammatory Response,Organismal Injury and Abnormalities	Inflammation of organ	4.26e-06	ACTN4,ALCAM,ARCN1,ARHGDIA,ATP1A1,ATP1B1,BGN,CBS/CBSL,CD47,CFH,CFL1,Chil3/Chil4,COL1A1,COL1A2,CPNE1,CTNNB1,DCN,DDX5,DPYSL2,ECHDC3,EGFR,FABP4,FABP5,FLNA,FLOT1,GLG1,Gm21596/Hmgb1,GNAI2,GNMT,GRN,GSS,GSTP1,HSP90B1,IGHG1,IGHM,KRT18,KRT8,LGMN,MMUT,MSN,MTDH,Mug1/Mug2,MYH9,NAPA,PDCD4,PDIA3,PKM,PPIA,PPT1,PSAP,Pzp,SELENBP1,SLC26A1,STAT6,TPM3,TUBB,VDAC2,VIM	58
Cell Death and Survival,Gastrointestinal Disease,Hepatic System Disease,Organismal Injury and Abnormalities	Necrosis of liver	0.000308	CBS/CBSL,CFH,CTNNB1,EGFR,FLNA,GNMT,KRT18,KRT8,Mug1/Mug2,NCL,Pzp,SERPINH1,SLC26A1,STAT6	14
Neurological Disease	Movement Disorders	0.00186	ANXA2,ARHGDIB,ASAH1,ATP1B1,ATP6V1B2,BGN,CAPNS1,CP,CTNNB1,CTSA,DDC,ETNPPL,FLOT1,FTH1,GSTP1,HIGD1A,HMGB2,MTDH,MYL12A,MYO1B,NAPA,NDUFA2,NPC2,PFN1,PKM,PPIA,PPT1,PSAP,SCARB2,SDHA,SEC11A,SERPINA1,SRD5A1,SUCLA2,TGM1,TPD52,TPM3,TPP1,TSN,VIM	40
Organismal Injury and Abnormalities,Renal and Urological Disease	Failure of kidney	0.00118	ACTN4,AGXT,ARHGDIA,ATP1A1,ATP1B1,DCN,GSS,GSTP1,IGHG1,LGMN,MYH9,PPIA,SCARB2	13
RNA Post-Transcriptional Modification	Splicing of mRNA	3.84e-11	DDX17,DDX39B,DDX5,DHX15,DHX9,EIF4A3,HNRNPA0,HNRNPA2B1,HNRNPC,HNRNPD,HNRNPH2,HNRNPK,HNRNPL,HNRNPM,NUDT21,PRPF19,PTBP1,PTBP3,SFPQ,SNRNP70,SNRPF,SRSF3,U2AF2	23
Neurological Disease,Organismal Injury and Abnormalities	Neurodegeneration of cerebellum	0.000216	MANF,NPC2,PPT1,PSAP,TPP1,VIM	6
Organismal Injury and Abnormalities,Renal and Urological Disease	Urination disorder	0.000138	AASS,ACTN4,AGXT,AGXT2,ARHGDIA,CBS/CBSL,CFH,CPS1,CTNNB1,ETFA,LGMN,MMUT,MYH9,PSAP,SCARB2,SLC26A1,SUCLA2	17
Neurological Disease	Demyelination of nerves	0.000929	CISD2,CP,PSAP,SCARB2,TPP1	5
RNA Post-Transcriptional Modification	Processing of mRNA	5.67e-10	CMTR1,DDX17,DDX39B,DDX5,DHX15,DHX9,EIF4A3,HNRNPA0,HNRNPA2B1,HNRNPC,HNRNPD,HNRNPH2,HNRNPK,HNRNPL,HNRNPM,NUDT21,PRPF19,PTBP1,PTBP3,SFPQ,SNRNP70,SNRPF,SRSF3,U2AF2	24
Cell Death and Survival,Cellular Compromise,Neurological Disease,Organismal Injury and Abnormalities,Tissue Morphology	Neurodegeneration of Purkinje cells	0.000847	MANF,NPC2,PPT1,PSAP,TPP1	5
Cellular Compromise	Dysfunction of mitochondria	0.00228	COQ7,HIGD1A,HSPA9,KRT8,SDHA	5
Cell Death and Survival	Cell death of cervical cancer cell lines	0.00181	ANXA2,ATP1A1,CTNNB1,DHX9,EGFR,FTH1,HNRNPK,KRT18,MSN,NAPA,PKM,PPIA,PRPF19,PSIP1,RAB32,TRAP1,VDAC1	17
Lipid Metabolism,Molecular Transport,Small Molecule Biochemistry	Accumulation of lipid	5.11e-06	Acp5,ASAH1,Ces1e,CFH,COL14A1,ELOVL2,FABP4,GM2A,GNMT,IGHG1,MBL2,MYH9,NONO,NPC2,PCK1,PSAP,RBP1,RDH11,SCARB2,SHTN1	20
Metabolic Disease,Organismal Injury and Abnormalities,Renal and Urological Disease	Albuminuria	0.00143	ACTN4,CFH,CTNNB1,LGMN,MYH9,SCARB2	6
Cell Death and Survival,DNA Replication, Recombination, and Repair	Fragmentation of DNA	0.00317	ASAH1,GRN,H1-0,HMGB2,KRT8,PPIA,PPT1,RHOA,SERPINA1	9
Cancer,Organismal Injury and Abnormalities	Extracranial solid tumor	0.000452	AADAC,AADAT,AASS,ABCC6,ABRAXAS2,ACADSB,ACOT13,ACOT7,ACOX2,ACSL4,ACTN1,ACTN4,AGXT,AGXT2,AHSA1,ALCAM,ALDH1B1,AMDHD1,ANXA2,AP2A1,ARCN1,ARHGDIA,ARHGDIB,ARPC1B,ARPC2,AS3MT,ASAH1,ASPH,ASS1,ATP1A1,ATP1B1,ATP6V0D1,ATP6V1B2,BGN,BRCC3,BZW1,C2CD2,C8G,CALU,CAPZA2,CBR4,CBS/CBSL,CD302,CD47,CES3,CFH,CFL1,CISD2,CLIC1,CLPTM1,COL14A1,COL1A1,COL1A2,COL4A2,COL6A1,COL6A2,COPS8,COQ7,CORO1C,CP,CPNE1,CPS1,CSAD,CSRP1,CTN…	297
Dermatological Diseases and Conditions,Inflammatory Disease,Inflammatory Response,Organismal Injury and Abnormalities	Dermatitis	3.57e-06	ARCN1,ARHGDIA,ATP1A1,BGN,CD47,CFL1,CPNE1,DPYSL2,EGFR,FABP4,FABP5,FLNA,FLOT1,Gm21596/Hmgb1,GSTP1,IGHG1,IGHM,LGMN,MSN,NAPA,PPIA,PSAP,STAT6,TPM3,VDAC2	25
Cell Death and Survival	Cell death of connective tissue cells	0.00267	ASAH1,BGN,CAPNS1,CTNNB1,DCN,EGFR,EIF3I,FAF1,FLNA,FTH1,GRN,GSTM5,GSTP1,KRT18,KRT8,PDIA3,RAI14,RGPD4 (includes others),RHOA,SERPINH1,TGM1,TPP1,VDAC1,VIM	24
Lipid Metabolism,Molecular Transport,Small Molecule Biochemistry	Accumulation of cholesterol	0.00282	Acp5,FABP4,GNMT,MBL2,NPC2	5
Cell Death and Survival,Gastrointestinal Disease,Hepatic System Disease,Organismal Injury and Abnormalities	Apoptosis of liver cells	0.00277	CBS/CBSL,CFH,CTNNB1,EGFR,KRT18,KRT8,NCL,SERPINH1,STAT6	9
Cell Death and Survival	Anoikis of tumor cell lines	0.000715	COL4A2,CTNNB1,CTNND1,GRN,RHOA,TLN1	6
Cancer,Organismal Injury and Abnormalities	Epithelial neoplasm	0.000617	AADAC,AADAT,AASS,ABCC6,ABRAXAS2,ACADSB,ACOT13,ACOT7,ACOX2,ACSL4,ACTN1,ACTN4,AGXT,AGXT2,AHSA1,ALCAM,ALDH1B1,AMDHD1,ANXA2,AP2A1,ARCN1,ARHGDIA,ARHGDIB,ARPC1B,ARPC2,AS3MT,ASAH1,ASPH,ASS1,ATP1A1,ATP1B1,ATP6V0D1,ATP6V1B2,BGN,BZW1,C2CD2,C8G,CALU,CAPZA2,CBR4,CBS/CBSL,CD302,CD47,CES3,CFH,CFL1,CISD2,CLIC1,CLPTM1,COL14A1,COL1A1,COL1A2,COL4A2,COL6A1,COL6A2,COPS8,COQ7,CORO1C,CP,CPNE1,CPS1,CSAD,CSRP1,CTNNB1,CT…	288
Cancer,Organismal Injury and Abnormalities	Tumorigenesis of tissue	0.000613	AADAC,AADAT,AASS,ABCC6,ABRAXAS2,ACADSB,ACOT13,ACOT7,ACOX2,ACSL4,ACTN1,ACTN4,AGXT,AGXT2,AHSA1,ALCAM,ALDH1B1,AMDHD1,ANXA2,AP2A1,ARCN1,ARHGDIA,ARHGDIB,ARPC1B,ARPC2,AS3MT,ASAH1,ASPH,ASS1,ATP1A1,ATP1B1,ATP6V0D1,ATP6V1B2,BGN,BZW1,C2CD2,C8G,CALU,CAPZA2,CBR4,CBS/CBSL,CD302,CD47,CES3,CFH,CFL1,CISD2,CLIC1,CLPTM1,COL14A1,COL1A1,COL1A2,COL4A2,COL6A1,COL6A2,COPS8,COQ7,CORO1C,CP,CPNE1,CPS1,CSAD,CSRP1,CTNNB1,CT…	289
RNA Post-Transcriptional Modification	Processing of RNA	3.74e-08	CMTR1,DDX17,DDX39B,DDX5,DHX15,DHX9,EIF4A3,HNRNPA0,HNRNPA2B1,HNRNPC,HNRNPD,HNRNPH2,HNRNPK,HNRNPL,HNRNPM,NUDT21,PRPF19,PTBP1,PTBP3,RBM3,RPS2,SFPQ,SNRNP70,SNRPF,SRSF3,SSB,U2AF2	27
Cancer,Organismal Injury and Abnormalities	Nonhematologic malignant neoplasm	0.000132	AADAC,AADAT,AASS,ABCC6,ABRAXAS2,ACADSB,ACOT13,ACOT7,ACOX2,ACSL4,ACTL6A,ACTN1,ACTN4,AGXT,AGXT2,AHSA1,ALCAM,ALDH1B1,AMDHD1,ANXA2,AP2A1,ARCN1,ARHGDIA,ARHGDIB,ARPC1B,ARPC2,AS3MT,ASAH1,ASPH,ASS1,ATP1A1,ATP1B1,ATP6V0D1,ATP6V1B2,BGN,BRCC3,BZW1,C2CD2,C8G,CALU,CAPZA2,CBR4,CBS/CBSL,CD302,CD47,CES3,CFH,CFL1,CISD2,CLIC1,CLPTM1,COL14A1,COL1A1,COL1A2,COL4A2,COL6A1,COL6A2,COPS8,COQ7,CORO1C,CP,CPNE1,CPS1,CSAD,CS…	294
Cancer,Organismal Injury and Abnormalities	Carcinoma	0.000814	AADAC,AADAT,AASS,ABCC6,ABRAXAS2,ACADSB,ACOT13,ACOT7,ACOX2,ACSL4,ACTN1,ACTN4,AGXT,AGXT2,AHSA1,ALCAM,ALDH1B1,AMDHD1,ANXA2,AP2A1,ARCN1,ARHGDIA,ARHGDIB,ARPC1B,ARPC2,AS3MT,ASAH1,ASPH,ASS1,ATP1A1,ATP1B1,ATP6V0D1,ATP6V1B2,BGN,BZW1,C2CD2,C8G,CALU,CAPZA2,CBR4,CBS/CBSL,CD302,CD47,CES3,CFH,CFL1,CISD2,CLIC1,CLPTM1,COL14A1,COL1A1,COL1A2,COL4A2,COL6A1,COL6A2,COPS8,COQ7,CORO1C,CP,CPNE1,CPS1,CSAD,CSRP1,CTNNB1,CT…	287
Cancer,Organismal Injury and Abnormalities	Non-hematological solid tumor	6.78e-05	AADAC,AADAT,AASS,ABCC6,ABRAXAS2,ACADSB,ACOT13,ACOT7,ACOX2,ACSL4,ACTL6A,ACTN1,ACTN4,AGXT,AGXT2,AHSA1,ALCAM,ALDH1B1,AMDHD1,ANXA2,AP2A1,ARCN1,ARHGDIA,ARHGDIB,ARPC1B,ARPC2,AS3MT,ASAH1,ASPH,ASS1,ATP1A1,ATP1B1,ATP6V0D1,ATP6V1B2,BGN,BRCC3,BZW1,C2CD2,C8G,CALU,CAPZA2,CBR4,CBS/CBSL,CD302,CD47,CES3,CFH,CFL1,CISD2,CLIC1,CLPTM1,COL14A1,COL1A1,COL1A2,COL4A2,COL6A1,COL6A2,COPS8,COQ7,CORO1C,CP,CPNE1,CPS1,CSAD,CS…	296
Connective Tissue Disorders,Hereditary Disorder,Organismal Injury and Abnormalities	Hereditary connective tissue disorder	0.0023	ABCC6,Acp5,ARCN1,ASAH1,ASPH,BGN,COL1A1,COL1A2,COL6A1,COL6A2,CTNNB1,CTNND1,CTSC,EIF4A3,FLNA,HNRNPA2B1,HNRNPK,IGHG1,MAN2B1,MYH9,PEX7,PPIB,SERPINH1,TGFBI	24
Cancer,Organismal Injury and Abnormalities	Malignant genitourinary solid tumor	0.00115	AADAT,AASS,ABCC6,ACADSB,ACOT13,ACOT7,ACOX2,ACSL4,ACTN1,ACTN4,AGXT,AGXT2,ALCAM,ALDH1B1,ANXA2,ARCN1,ARHGDIA,ARHGDIB,ARPC2,ASPH,ASS1,ATP1A1,ATP1B1,ATP6V1B2,BGN,BZW1,C8G,CALU,CAPZA2,CBS/CBSL,CD47,CES3,CFH,CISD2,CLIC1,COL14A1,COL1A1,COL1A2,COL4A2,COL6A1,COL6A2,CORO1C,CP,CPNE1,CPS1,CTNNB1,CTNND1,CTSA,CTSC,CXADR,CYP4A22,DCN,DDC,DDX17,DDX39B,DDX5,DES,DHX9,DNAJA2,DPM1,ECHDC2,ECPAS,EGFR,EIF3I,EIF4A3,EPN1,E…	196
Immunological Disease	Allergy	7.26e-07	ARCN1,BGN,CFL1,Chil3/Chil4,CPNE1,DPYSL2,FABP4,FABP5,FLNA,FLOT1,IGHG1,IGHM,LGMN,MSN,MYH9,NAPA,PDIA3,PPIA,PSAP,PTGES2,SELENBP1,SERPING1,STAT6,TPM3,TUBB,VDAC2	26
Cell-To-Cell Signaling and Interaction	Binding of lymphoma cell lines	0.000815	ANXA2,DCN,EGFR,HSP90B1,NCL,RHOA,STAT6	7
Organismal Injury and Abnormalities	Benign lesion	2.39e-06	ALCAM,ALDH1B1,ANXA2,ARHGDIA,ASS1,ATP1A1,ATP6V1B2,CFH,COL14A1,COL1A1,COL1A2,COL4A2,COL6A1,COL6A2,CTNNB1,CTNND1,CTSC,Cyp2c70,DCN,DDX17,DDX5,EGFR,FABP4,FABP5,FERMT2,FLNA,FTH1,GLG1,GNMT,GSTP1,HMGB2,LGMN,MMUT,MSN,MYH9,MYL6,NDUFS7,PCK1,PDCD4,SORBS2,SPTAN1,SRD5A1,STAT6,TWF1	44
Free Radical Scavenging	Production of reactive oxygen species	0.000641	ANXA2,ARHGDIA,ARHGDIB,CBS/CBSL,DCN,EGFR,FTH1,G6PD,GRN,HNRNPK,HSPA9,LONP1,PPIA,RHOA,TRAP1,TXN2,TXNRD2,VDAC1	18
DNA Replication, Recombination, and Repair	Degradation of DNA	0.00018	ASAH1,CD47,DHX9,GRN,H1-0,HMGB2,KRT8,PPIA,PPIB,PPT1,RHOA,SERPINA1	12
Cancer,Organismal Injury and Abnormalities	Malignant solid tumor	0.000476	AADAC,AADAT,AASS,ABCC6,ABRAXAS2,ACADSB,ACOT13,ACOT7,ACOX2,ACSL4,ACTL6A,ACTN1,ACTN4,AGXT,AGXT2,AHSA1,ALCAM,ALDH1B1,AMDHD1,ANXA2,AP2A1,ARCN1,ARHGDIA,ARHGDIB,ARPC1B,ARPC2,AS3MT,ASAH1,ASPH,ASS1,ATP1A1,ATP1B1,ATP6V0D1,ATP6V1B2,BGN,BRCC3,BZW1,C2CD2,C8G,CALU,CAPZA2,CBR4,CBS/CBSL,CD302,CD47,CES3,CFH,CFL1,CISD2,CLIC1,CLPTM1,COL14A1,COL1A1,COL1A2,COL4A2,COL6A1,COL6A2,COPS8,COQ7,CORO1C,CP,CPNE1,CPS1,CSAD,CS…	297
Protein Degradation,Protein Synthesis	Catabolism of protein	0.000891	ASPH,ATP1B1,CAPNS1,CFL1,CPNE1,CTSA,CTSC,ECPAS,EGFR,FAF1,FLNA,FLOT1,HSP90B1,LGMN,LONP1,MYH9,NCLN,OS9,PFN1,PPIB,PSME3,SERPINA1,TOMM7,TPP1,UBA3,UBE4A	26
Cancer,Organismal Injury and Abnormalities	Benign Tumors	8.6e-06	ALCAM,ALDH1B1,ANXA2,ASS1,ATP1A1,ATP6V1B2,CFH,COL14A1,COL1A1,COL1A2,COL4A2,COL6A1,COL6A2,CTNNB1,CTNND1,CTSC,Cyp2c70,DCN,DDX17,DDX5,EGFR,FABP4,FABP5,FERMT2,FLNA,FTH1,GLG1,GNMT,GSTP1,HMGB2,MSN,MYH9,MYL6,NDUFS7,PCK1,PDCD4,SORBS2,SPTAN1,TWF1	39
Inflammatory Disease	Chronic inflammatory disorder	0.000401	ACOX2,ACTL6A,ACTN4,ARCN1,ARHGDIB,ATP1B1,BGN,CFH,COL1A1,COL1A2,COL4A2,CTNNB1,CTNND1,CTSC,DDX39B,DDX5,EGFR,ERH,FABP4,FAF1,FTH1,G6PD,GRN,GSS,GUSB,HSP90B1,IGHG1,IGHM,MBL2,MMUT,MYL12A,NAMPT,NONO,PDIA3,PFAS,PKM,PPIA,RHOA,RPL18A,S100A1,STAT6,TMEM135,VIM	43
Cancer,Organismal Injury and Abnormalities	Solid tumor	0.000438	AADAC,AADAT,AASS,ABCC6,ABRAXAS2,ACADSB,ACOT13,ACOT7,ACOX2,ACSL4,ACTL6A,ACTN1,ACTN4,AGXT,AGXT2,AHSA1,ALCAM,ALDH1B1,AMDHD1,ANXA2,AP2A1,ARCN1,ARHGDIA,ARHGDIB,ARPC1B,ARPC2,AS3MT,ASAH1,ASPH,ASS1,ATP1A1,ATP1B1,ATP6V0D1,ATP6V1B2,BGN,BRCC3,BZW1,C2CD2,C8G,CALU,CAPZA2,CBR4,CBS/CBSL,CD302,CD47,CES3,CFH,CFL1,CISD2,CLIC1,CLPTM1,COL14A1,COL1A1,COL1A2,COL4A2,COL6A1,COL6A2,COPS8,COQ7,CORO1C,CP,CPNE1,CPS1,CSAD,CS…	299
Cancer,Organismal Injury and Abnormalities	Non-melanoma solid tumor	0.000639	AADAC,AADAT,AASS,ABCC6,ABRAXAS2,ACADSB,ACOT13,ACOT7,ACOX2,ACSL4,ACTN1,ACTN4,AGXT,AGXT2,AHSA1,ALCAM,ALDH1B1,AMDHD1,ANXA2,AP2A1,ARCN1,ARHGDIA,ARHGDIB,ARPC1B,ARPC2,AS3MT,ASAH1,ASPH,ASS1,ATP1A1,ATP1B1,ATP6V0D1,ATP6V1B2,BGN,BZW1,C2CD2,C8G,CALU,CAPZA2,CBR4,CBS/CBSL,CD302,CD47,CES3,CFH,CFL1,CISD2,CLIC1,CLPTM1,COL14A1,COL1A1,COL1A2,COL4A2,COL6A1,COL6A2,COPS8,COQ7,CORO1C,CP,CPNE1,CPS1,CSAD,CSRP1,CTNNB1,CT…	290
Gastrointestinal Disease,Hepatic System Disease,Metabolic Disease,Organismal Injury and Abnormalities	Hepatic steatosis	1.17e-06	ACOT13,ACOX2,ACSL4,CBS/CBSL,DDC,ELOVL2,FABP4,FABP5,GNMT,GSTP1,HSD17B13,KRT8,MACROH2A1,MMUT,PCK1,PKM,PSME3,Pzp,SERPINA1,SLC27A5,STAT6	21
Free Radical Scavenging	Synthesis of reactive oxygen species	1.58e-06	Acp5,ANXA2,ARHGDIA,ARHGDIB,CBS/CBSL,CD47,CFH,CLIC1,DCN,EGFR,FAF1,FTH1,G6PD,GRN,GSTP1,HNRNPK,HSPA9,LONP1,MACROH2A1,MBL2,NAMPT,PPIA,RHOA,SERPINA1,TRAP1,TXN2,TXNRD2,VDAC1	28
Gene Expression	Expression of mRNA	0.00228	CD47,DDX5,DHX9,EGFR,EIF3I,EIF4A3,Fus,LARP1,MRPL12,PFN1,RBM3,RPL30	12
Skeletal and Muscular System Development and Function	Muscle contraction	0.00122	ASPH,ATP1A1,ATP1B1,DES,GNAI2,MYL12A,MYL6,RHOA,S100A1,SRI,TLN1,TPM3,Tpm4	13
Cancer,Organismal Injury and Abnormalities	Genitourinary tumor	0.00129	AADAT,AASS,ABCC6,ACADSB,ACOT13,ACOT7,ACOX2,ACSL4,ACTN1,ACTN4,AGXT,AGXT2,ALCAM,ALDH1B1,ANXA2,ARCN1,ARHGDIA,ARHGDIB,ARPC2,ASPH,ASS1,ATP1A1,ATP1B1,ATP6V1B2,BGN,BZW1,C8G,CALU,CAPZA2,CBS/CBSL,CD47,CES3,CFH,CISD2,CLIC1,COL14A1,COL1A1,COL1A2,COL4A2,COL6A1,COL6A2,CORO1C,CP,CPNE1,CPS1,CTNNB1,CTNND1,CTSA,CTSC,CXADR,CYP4A22,DCN,DDC,DDX17,DDX39B,DDX5,DES,DHX9,DNAJA2,DPM1,ECHDC2,ECPAS,EGFR,EIF3I,EIF4A3,EPN1,E…	199
Cancer,Organismal Injury and Abnormalities,Reproductive System Disease	Mammary tumor	0.00319	ALDH1B1,ARHGDIA,ARHGDIB,ATP1A1,BGN,CAPZA2,CBS/CBSL,CISD2,COL14A1,COL1A1,COL1A2,COL4A2,COL6A1,CP,CTNNB1,CTNND1,CTSC,DCN,DDX17,DDX39B,DDX5,EGFR,ERC1,ETFA,FABP4,FABP5,FERMT2,FLNA,FSCN1,FTH1,GLG1,GSTM2,GSTM5,GSTP1,HDLBP,HIGD1A,HNRNPM,HSD17B6,HSP90B1,KRT18,KRT8,LARP1,LONP1,MACROH2A1,MTDH,MYH9,NAMPT,NCL,NONO,NPC2,PFN1,PKM,PLPBP,PPIA,PSIP1,PTBP1,RHOA,RHOT2,SCRN3,SERPING1,SFPQ,SPTAN1,STAT6,TAGLN2,TGFBI,T…	74
Free Radical Scavenging	Generation of reactive oxygen species	0.00078	Acp5,CD47,CFH,CLIC1,EGFR,FAF1,GSTP1,MACROH2A1,MBL2,NAMPT,PPIA,TRAP1	12
Organismal Injury and Abnormalities	Fibrosis	0.00153	ATP1B1,BGN,CAPNS1,CBS/CBSL,COL1A1,COL1A2,CTNNB1,DCN,DDX5,DES,EGFR,GSS,GSTP1,HDGF,IGHG1,IGHM,KRT18,KRT8,LGMN,NAMPT,PPIA,RHOA,TLN1,VIM	24
Immunological Disease	Immediate hypersensitivity	1.1e-05	ARCN1,BGN,CFL1,CPNE1,DPYSL2,FABP4,FABP5,FLNA,FLOT1,IGHG1,IGHM,LGMN,MSN,NAPA,PPIA,PSAP,PTGES2,STAT6,TPM3,VDAC2	20
Organismal Injury and Abnormalities,Renal and Urological Disease	Injury of kidney	0.00166	ARHGDIA,ATP1A1,ATP1B1,CFH,CTNNB1,GSS,IGHM,MBL2,TLN1	9
Organismal Injury and Abnormalities	Damage of genitourinary system	0.00177	ARHGDIA,ATP1A1,ATP1B1,CFH,CTNNB1,EGFR,GSS,IGHM,MBL2,MMUT,TLN1	11
Cardiovascular System Development and Function,Organ Development,Organ Morphology	Contraction of heart	0.00219	ASPH,ATP1A1,ATP1B1,CAPNS1,DES,G6PD,GNAI2,RHOA,S100A1,SRI	10
Cardiovascular System Development and Function,Cellular Movement	Cell movement of endothelial cell lines	0.00116	ALCAM,COL1A1,EGFR,FERMT2,Gm21596/Hmgb1,IGHG1,NCL,RHOA	8
Organismal Survival	Survival of organism	0.00155	ACTN4,AGXT,ARHGDIA,ARHGDIB,ASAH1,BGN,CD47,CFH,CTNNB1,CTNND1,CTSC,EGFR,EPN1,GLDC,Gm21596/Hmgb1,GNAI2,GSTP1,HSP90B1,IGHM,KRT18,MMUT,MTDH,NCL,PKM,Pzp,RHOA,S100A1,SERPING1,STAT6,TFR2	30
Cellular Assembly and Organization	Stabilization of filaments	0.000486	CFL1,DPYSL2,FLNA,KRT18,KRT8,PKM,RHOA,SGK2	8
Infectious Diseases	Infection of hepatoma cell lines	0.000715	AP2A1,ARPC1B,EGFR,EPN1,ERC1,MBL2	6
Cancer,Organismal Injury and Abnormalities	Cancer	0.000374	AADAC,AADAT,AASS,ABCC6,ABRAXAS2,ACADSB,ACOT13,ACOT7,ACOX2,ACSL4,ACTL6A,ACTN1,ACTN4,AFDN,AGXT,AGXT2,AHSA1,ALCAM,ALDH1B1,AMDHD1,ANXA2,AP2A1,ARCN1,ARHGDIA,ARHGDIB,ARPC1B,ARPC2,AS3MT,ASAH1,ASPH,ASS1,ATP1A1,ATP1B1,ATP6V0D1,ATP6V1B2,BGN,BRCC3,BZW1,C2CD2,C8G,CALU,CAPZA2,CBR4,CBS/CBSL,CD302,CD47,CES3,CFH,CFL1,CISD2,CLIC1,CLPTM1,COL14A1,COL1A1,COL1A2,COL4A2,COL6A1,COL6A2,COPS8,COQ7,CORO1C,CP,CPNE1,CPS1,CS…	299
Cell-To-Cell Signaling and Interaction,Cellular Assembly and Organization	Quantity of focal adhesions	7.74e-07	ARPC2,CAPNS1,CTNNB1,EGFR,FLNA,MYH9,RHOA,SPTAN1	8
Protein Synthesis	Expression of protein	7.11e-06	CBS/CBSL,DHX9,EGFR,EIF3I,EIF4A3,Fus,HNRNPK,IGHM,LARP1,MRPL12,NCL,PDCD4,PTBP1,RBM3,RPL18A,RPL30,RPS2,RPS21,SNRNP70,SRSF3,SSB,STAT6	22
Molecular Transport	Secretion of molecule	0.000457	ACSL4,AGXT,ANXA2,ASAH1,CES3,CFH,CFL1,COQ7,CP,CTNNB1,DPYSL2,FABP4,GLS2,IGHM,KRT8,LPCAT3,NPC2,PDIA4,PKM,PPIA,PPT1,PTGES2,RBP1,STAT6,TPD52	25
Cardiovascular System Development and Function,Cell-To-Cell Signaling and Interaction	Binding of vascular endothelial cells	0.00233	BGN,CD47,DCN,EGFR,FERMT2,STAT6,TGFBI,VIM	8
Drug Metabolism,Lipid Metabolism,Molecular Transport,Small Molecule Biochemistry	Secretion of prostaglandin E2	0.000788	ACSL4,CTNNB1,FABP4,NPC2	4
Cell Cycle,Gene Expression	Binding of DNA	0.0032	ASS1,CFL1,CTNNB1,EGFR,Gm21596/Hmgb1,GSTM5,GSTP1,HMGB2,HNRNPC,NCL,PCK1,PKM,PPIA,PPIB,PRDX4,PSIP1,PSME3,RHOA,SET,SFPQ,STAT6	21
DNA Replication, Recombination, and Repair	Metabolism of DNA	0.00271	ASAH1,CD47,DHX9,EGFR,FAF1,GRN,H1-0,HMGB2,KRT8,NCL,PFN1,PPIA,PPIB,PPT1,RHOA,SERPINA1,SET	17
Energy Production,Lipid Metabolism,Small Molecule Biochemistry	Oxidation of lipid	0.003	AADAC,ACADSB,ACOX2,ACSL4,Aox3,FABP4,HAO1,HSD17B6,PEX7,RBP1,STAT6	11
Cell-To-Cell Signaling and Interaction	Attachment of cells	0.00307	DCN,EGFR,FERMT2,MBL2,PKM,RHOA,TGFBI,TLN1	8
Cell-To-Cell Signaling and Interaction,Cellular Assembly and Organization	Quantity of actin stress fibers	9.83e-05	CFL1,CTNNB1,EGFR,FLNA,RBBP4,RHOA,SPTAN1	7
Cancer,Gastrointestinal Disease,Organismal Injury and Abnormalities	Gastrointestinal tumor	0.00183	AADAT,AASS,ABCC6,ACADSB,ACOT13,ACOT7,ACOX2,ACSL4,ACTN1,ACTN4,AGXT,AGXT2,AHSA1,ALCAM,ALDH1B1,ANXA2,AP2A1,ARCN1,ARHGDIA,ARPC1B,AS3MT,ASAH1,ASPH,ASS1,ATP1A1,ATP1B1,ATP6V0D1,ATP6V1B2,BGN,BZW1,C2CD2,C8G,CALU,CAPZA2,CBR4,CBS/CBSL,CD302,CES3,CFH,CFL1,CLIC1,CLPTM1,COL14A1,COL1A1,COL1A2,COL4A2,COL6A1,COL6A2,COPS8,COQ7,CORO1C,CP,CPNE1,CPS1,CTNNB1,CTNND1,CTSA,CTSC,CXADR,CYP4A22,DCAKD,DCN,DDC,DDX17,DDX39B,DD…	236
Cell Cycle	Interaction of DNA	0.00208	ASS1,CFL1,CTNNB1,EGFR,Gm21596/Hmgb1,GSTM5,GSTP1,HMGB2,HNRNPC,NCL,PCK1,PDIA3,PKM,PPIA,PPIB,PRDX4,PSIP1,PSME3,RHOA,SET,SFPQ,STAT6	22
Cellular Assembly and Organization	Quantity of filaments	0.000151	CFL1,CTNNB1,EGFR,FLNA,KRT18,RBBP4,RHOA,SERPINH1,SPTAN1,VIM	10
Cellular Growth and Proliferation	Colony formation of breast cancer cell lines	0.00103	EGFR,GRN,HDGF,KRT8,MYCBP,PKM,SERPINA1	7
Immunological Disease	Hypersensitive reaction	1.33e-06	ALCAM,ARCN1,ATP1B1,BGN,CD47,CFH,CFL1,CPNE1,DCN,DPYSL2,FABP4,FABP5,FLNA,FLOT1,HAL,IGHG1,IGHM,LGMN,MSN,NAPA,PPIA,PSAP,PTGES2,STAT6,TPM3,VDAC2	26
Immunological Disease	Systemic autoimmune syndrome	4.99e-05	ACOX2,Acp5,ACTL6A,ARCN1,ARHGDIB,ATP1A1,ATP1B1,ATP6V1B2,BGN,CBS/CBSL,CD47,CFH,COL1A2,COL4A2,COL6A1,COL6A2,CTSA,CTSC,DDC,DDX39B,ECHDC3,ERH,FABP4,FAF1,FLOT1,FTH1,GRN,GUSB,H1-0,H2AC18/H2AC19,HAAO,HSP90B1,IGHG1,IGHM,MBL2,MOGS,MYH9,MYL12A,NAMPT,NONO,PDCD4,PDIA3,PFAS,PPIA,RPL18A,SERPING1,STAT6,TGFBI,TMEM135,TUBB,VIM	51
Cell-To-Cell Signaling and Interaction,Cellular Assembly and Organization,Cellular Function and Maintenance	Formation of focal adhesions	0.00241	ACTN1,CFL1,CORO1C,CTNND1,FERMT2,GNAI2,RBBP4,RHOA,VIM	9
Infectious Diseases	Infection by Flaviviridae	0.000713	AP2A1,ARPC1B,DDX5,EGFR,EPN1,ERC1,KRT18,KRT8,MMUT,PPIA	10
Cancer,Organismal Injury and Abnormalities	Head and neck cancer	1.31e-06	AADAC,AADAT,ABCC6,ABRAXAS2,ACADSB,ACOT7,ACOX2,ACSL4,ACTN1,ACTN4,AGXT,AGXT2,ALCAM,AMDHD1,ANXA2,AP2A1,ARHGDIB,ARPC1B,ARPC2,AS3MT,ASAH1,ASPH,ASS1,ATP1A1,ATP1B1,ATP6V0D1,ATP6V1B2,BGN,BZW1,C2CD2,C8G,CALU,CAPZA2,CBR4,CBS/CBSL,CD302,CD47,CFH,CFL1,CLIC1,CLPTM1,COL14A1,COL1A1,COL1A2,COL4A2,COL6A1,COL6A2,COPS8,CP,CPNE1,CPS1,CSAD,CSRP1,CTNNB1,CTNND1,CTSA,CTSC,CXADR,CYP39A1,DCN,DDC,DDX17,DDX39B,DDX5,DES,DHX1…	249
Cellular Movement,Embryonic Development	Cell movement of embryonic stem cells	8.08e-05	CFL1,EGFR,PFN1,TLN1	4
Amino Acid Metabolism,Small Molecule Biochemistry	Metabolism of amino acids	6.12e-15	AADAT,AASS,ACADSB,AGXT,AGXT2,AMDHD1,ASS1,CBS/CBSL,CPS1,CSAD,DDC,FTCD,GART,GLDC,GLS2,GNMT,GOT1,GSS,HAL,MMUT,MTHFS,OTC,PFAS,PKM,SDS	25
Cardiovascular System Development and Function,Cell-To-Cell Signaling and Interaction	Binding of endothelial cells	9.43e-05	ALCAM,ANXA2,BGN,CD47,CTNNB1,DCN,EGFR,FERMT2,RHOA,SERPING1,STAT6,TGFBI,VIM	13
Cellular Assembly and Organization,Cellular Function and Maintenance	Organization of filaments	6.1e-09	ACTN1,ANXA2,BGN,CFL1,COL14A1,COL1A1,COL1A2,DCN,DES,DPYSL2,FLNA,KRT18,MSN,MYO1B,PPIB,RBBP4,RHOA,SERPINH1,TUBB,VIM	20
Cellular Assembly and Organization	Organization of organelle	1.55e-06	ACTN1,AFDN,ANXA2,BGN,CFL1,COL14A1,COL1A1,COL1A2,CTNNB1,CTNND1,CXADR,DCN,DES,DPYSL2,FLNA,KRT18,LONP1,MSN,MYH9,MYO1B,PEX7,PPIB,PPT1,RAB32,RBBP4,RHOA,SEPTIN11,SERPINH1,SFPQ,TMEM135,TPP1,TUBB,VIM	33
Cancer,Neurological Disease,Organismal Injury and Abnormalities	Central nervous system solid tumor	0.00299	ACTN1,ACTN4,ALCAM,ANXA2,ARCN1,ATP1B1,BZW1,COL14A1,COL1A1,COL1A2,COL4A2,COL6A2,CSRP1,CTNNB1,CTSA,CXADR,DES,EGFR,FLNA,GART,GLDC,GOT1,GRN,GSTM5,H2AC18/H2AC19,HNRNPA2B1,HSP90B1,MYH9,NONO,OS9,PKM,PPIB,RBP1,RGPD4 (includes others),SCRN3,SDHA,SEC11A,SERPINA1,SERPING1,SHTN1,TGFBI,TLN1,TXNRD2,YTHDF3,YWHAQ	45
Hematological System Development and Function,Tissue Development	Accumulation of blood cells	0.000618	BGN,CBS/CBSL,CTNNB1,CTSC,EGFR,Gm21596/Hmgb1,GNAI2,GRN,IGHG1,KRT18,MBL2,PFN1,SERPING1,STAT6,TLN1	15
Protein Synthesis	Translation of protein	7.48e-06	DHX9,EGFR,EIF3I,EIF4A3,Fus,HNRNPK,LARP1,MRPL12,NCL,PDCD4,PTBP1,RBM3,RPL18A,RPL30,RPS2,RPS21,SNRNP70,SRSF3,SSB	19
Cancer,Organismal Injury and Abnormalities,Reproductive System Disease	Neoplasia of prostate cancer cell lines	0.00011	ALCAM,ASAH1,CXADR,TLN1,TPD52	5
Cell Morphology,Tissue Development	Tubulation of cells	0.00267	ALCAM,COL1A1,FLNA,G6PD,IGHG1,MTDH,RHOA,TGFBI,VIM	9
Cellular Development,Cellular Growth and Proliferation,Connective Tissue Development and Function,Tissue Development	Cell proliferation of fibroblasts	0.000369	ANXA2,COL14A1,CTNNB1,DCN,DDX5,DHX9,EGFR,FLII,FTH1,GRN,GSTP1,HDGF,PRDX4,PSME3,RBM3,RHOA,TXNRD2,VIM	18
Cellular Movement	Migration of melanoma cell lines	0.00116	ACTN4,ALCAM,EGFR,HNRNPA2B1,KRT8,MSN,RHOA,U2AF2	8
Cellular Function and Maintenance	Cellular homeostasis	0.00112	ACOT13,AFDN,ANXA2,ATP1A1,ATP1B1,ATP6V0D1,ATP6V1B2,CAPNS1,CD47,CISD2,CLIC1,COL4A2,CP,CPS1,CTNNB1,DCN,DNAJA2,EGFR,ERC1,FABP4,FABP5,FAF1,FECH,FTH1,Gm21596/Hmgb1,HAAO,HNRNPL,HSP90B1,IGHG1,IGHM,KRT18,KRT8,LARP1,LONP1,MACROH2A1,MTDH,NAMPT,OTC,PCK1,PKM,PPIA,PPIB,PSAP,RHOA,RHOT2,SERPINA1,SERPINH1,SLC27A5,STAT6,TFR2,TGFBI,TPD52,TUFM,VDAC1,VIM,YWHAQ	56
Cellular Movement	Migration of breast cancer cell lines	0.00032	ACSL4,ACTN1,ACTN4,AFDN,ANXA2,ARHGDIB,CTNNB1,EGFR,ERC1,FAF1,FLNA,KRT8,MYH9,PDCD4,RHOA,VIM	16
Cellular Assembly and Organization,Cellular Function and Maintenance	Organization of actin filaments	0.000459	ACTN1,CFL1,DPYSL2,FLNA,MSN,MYO1B,RBBP4,RHOA	8
Protein Synthesis	Translation	8.89e-07	DHX9,EGFR,EIF3I,EIF4A3,FTH1,Fus,HNRNPK,LARP1,MRPL12,NCL,PDCD4,PTBP1,RBM3,RPL18A,RPL30,RPS2,RPS21,SNRNP70,SRSF3,SSB,TUFM	21
Cellular Assembly and Organization,Tissue Development	Fibrogenesis	0.000968	ARPC2,CD47,CFL1,CTNND1,DES,DPYSL2,EGFR,GNAI2,KRT18,KRT8,PDCD4,PFN1,RBBP4,RHOA,SERPINH1,TGFBI,TPM3,TUBB,TWF1,U2AF2,VIM	21
Hematological System Development and Function,Immune Cell Trafficking,Inflammatory Response,Tissue Development	Accumulation of leukocytes	0.000928	BGN,CBS/CBSL,CTNNB1,CTSC,EGFR,Gm21596/Hmgb1,GNAI2,GRN,IGHG1,MBL2,PFN1,SERPING1,STAT6,TLN1	14
Lipid Metabolism,Small Molecule Biochemistry,Vitamin and Mineral Metabolism	Synthesis of steroid	0.000152	ACOX2,ATP1A1,Cyp2c70,CYP39A1,EGFR,FDX1,G6PD,Hsd3b4 (includes others),OSBP,RHOA,SERPINA1,SET,Sf1,SLC27A5,SRD5A1,VIM	16
Cell-To-Cell Signaling and Interaction	Binding of lymphatic system cells	0.000146	ALCAM,ANXA2,BGN,CD47,Cmah,DCN,FLOT1,GNAI2,MSN,PPIB,RHOA,TGFBI	12
Cancer,Organismal Injury and Abnormalities	Head and neck tumor	8.22e-07	AADAC,AADAT,ABCC6,ABRAXAS2,ACADSB,ACOT7,ACOX2,ACSL4,ACTN1,ACTN4,AGXT,AGXT2,ALCAM,AMDHD1,ANXA2,AP2A1,ARCN1,ARHGDIB,ARPC1B,ARPC2,AS3MT,ASAH1,ASPH,ASS1,ATP1A1,ATP1B1,ATP6V0D1,ATP6V1B2,BGN,BZW1,C2CD2,C8G,CALU,CAPZA2,CBR4,CBS/CBSL,CD302,CD47,CFH,CFL1,CLIC1,CLPTM1,COL14A1,COL1A1,COL1A2,COL4A2,COL6A1,COL6A2,COPS8,CP,CPNE1,CPS1,CSAD,CSRP1,CTNNB1,CTNND1,CTSA,CTSC,CXADR,CYP39A1,DCN,DDC,DDX17,DDX39B,DDX5,DE…	252
Molecular Transport,Protein Trafficking	Internalization of protein	0.000542	CFL1,DNAJA2,EGFR,FLNA,IPO4,PEX7,RHOA,TOMM40	8
Cell-To-Cell Signaling and Interaction,Cellular Function and Maintenance,Inflammatory Response	Phagocytosis of cells	0.00232	CD302,CD47,CFH,COQ7,CORO1C,FLNA,Gm21596/Hmgb1,GRN,IGHG1,MBL2,MYH9,PFN1,RHOA,VIM	14
Connective Tissue Development and Function,Tissue Development	Growth of connective tissue	0.00136	ANXA2,BGN,CAPNS1,COL14A1,COL1A1,CTNNB1,DCN,DDX5,DHX9,EGFR,FLII,FTH1,GNAI2,GRN,GSTP1,HDGF,HNRNPA2B1,MYH9,PRDX4,PSME3,RBM3,RHOA,SERPINH1,TGM1,TPM3,TXNRD2,VIM	27
Cardiovascular System Development and Function,Cell-To-Cell Signaling and Interaction	Adhesion of endothelial cells	0.0016	ALCAM,CTNNB1,EGFR,FERMT2,RHOA,SERPING1,STAT6,TGFBI,VIM	9
Cellular Assembly and Organization,Tissue Development	Formation of filaments	0.00137	ARPC2,CD47,CFL1,CTNND1,DES,DPYSL2,EGFR,GNAI2,KRT18,PFN1,RBBP4,RHOA,SERPINH1,TGFBI,TPM3,TUBB,TWF1,U2AF2,VIM	19
Cellular Movement	Cell movement of melanoma cell lines	0.00112	ACTN4,ALCAM,EGFR,FLNA,HNRNPA2B1,KRT8,MSN,RHOA,U2AF2	9
Cellular Growth and Proliferation,Connective Tissue Development and Function,Tissue Development	Proliferation of connective tissue cells	0.00158	ANXA2,BGN,CAPNS1,COL14A1,COL1A1,CTNNB1,DCN,DDX5,DHX9,EGFR,FLII,FTH1,GNAI2,GRN,GSTP1,HDGF,PRDX4,PSME3,RBM3,RHOA,SERPINH1,TGM1,TPM3,TXNRD2,VIM	25
Lipid Metabolism,Small Molecule Biochemistry,Vitamin and Mineral Metabolism	Synthesis of terpenoid	0.000151	ACOX2,ATP1A1,Cyp2c70,CYP39A1,EGFR,FDX1,G6PD,Hsd3b4 (includes others),OSBP,RBP1,RHOA,SERPINA1,SET,Sf1,SLC27A5,SRD5A1,VIM	17
Cancer,Organismal Injury and Abnormalities	Advanced malignant tumor	0.000246	ACTN4,AFDN,ALCAM,ANXA2,ASAH1,CALU,CD47,CFH,COL4A2,CTNNB1,CTNND1,DPYSL2,EGFR,FABP5,FAF1,FLII,FLNA,FSCN1,GART,GSTM5,GSTP1,H2AC18/H2AC19,HMGB2,HNRNPM,HSP90B1,KRT18,KRT8,MYL12A,PDCD4,PPIA,PSAP,PSIP1,RHOA,SERPINA1,SERPING1,SRD5A1,STAT6,TGFBI,TLN1,TUBB,U2AF2,VIM	42
Cancer,Organismal Injury and Abnormalities	Secondary tumor	0.00098	ACTN4,AFDN,ALCAM,ANXA2,ASAH1,CALU,CD47,COL4A2,CTNNB1,CTNND1,DPYSL2,EGFR,FABP5,FAF1,FLNA,FSCN1,GART,GSTP1,HMGB2,HNRNPM,HSP90B1,KRT18,KRT8,MYL12A,PDCD4,PPIA,PSAP,PSIP1,RHOA,SERPINA1,SRD5A1,STAT6,TGFBI,TLN1,TUBB,U2AF2,VIM	37
Cellular Function and Maintenance,Inflammatory Response	Phagocytosis	0.00103	CD302,CD47,CFH,COQ7,CORO1C,FLNA,Gm21596/Hmgb1,GRN,IGHG1,MBL2,MSN,MYH9,PFN1,RHOA,SCARB2,VIM	16
Cellular Movement	Cell movement of breast cancer cell lines	9.02e-06	ACSL4,ACTN1,ACTN4,AFDN,ANXA2,ARHGDIB,ARPC1B,CTNNB1,EGFR,ERC1,FAF1,FLNA,KRT8,MYH9,PDCD4,PFN1,RHOA,S100A1,SERPINA1,TLN1,VIM	21
Nucleic Acid Metabolism	Metabolism of nucleic acid component or derivative	4.87e-07	ACADSB,ACOT13,ACOT7,ATP1B1,ATP5PB,Cmah,DPM1,DPYSL2,ERH,FERMT2,G6PD,GART,GLDC,GLS2,GNAI2,GNMT,HAAO,LONP1,MAN2B1,NAMPT,PFAS,PKM,QPRT,SET,SLC26A1,SUCLA2,THEM4,UGDH,VDAC1	29
Cellular Movement	Invasion of breast cancer cell lines	0.0017	ACSL4,AFDN,CTNNB1,CTNND1,EGFR,ERC1,FAF1,FSCN1,KRT8,NAMPT,PDCD4,PTBP1,RHOA,SERPINA1,VIM	15
Cardiovascular System Development and Function,Cell Morphology,Cellular Development,Organismal Development,Tissue Development	Tubulation of endothelial cells	0.00152	ALCAM,COL1A1,FLNA,G6PD,MTDH,RHOA,TGFBI,VIM	8
Hair and Skin Development and Function	Tensile strength of skin	0.000302	BGN,COL14A1,DCN,PPIB	4
Nucleic Acid Metabolism,Small Molecule Biochemistry	Synthesis of purine nucleotide	0.00053	ACOT7,ATP5PB,G6PD,GLS2,HAAO,LONP1,MAN2B1,NAMPT,PKM,QPRT,VDAC1	11
Endocrine System Development and Function,Small Molecule Biochemistry	Conversion of hormone	0.00148	GSTP1,HSD17B6,Hsd3b4 (includes others),SRD5A1	4
Lipid Metabolism,Small Molecule Biochemistry	Metabolism of glycolipid	0.00322	ASAH1,CTSA,DPM1,GM2A,MAN2B1,OSBP,PSAP	7
Cell Morphology	Sprouting	0.00151	ANXA2,CAPNS1,CFL1,CSRP1,CTNNB1,CTNND1,DCN,DPYSL2,FERMT2,Gm21596/Hmgb1,GRN,HMGB2,HNRNPK,PDIA3,PFN1,RHOA,SEPTIN11,SORBS2,TGFBI	19
Cell Morphology,Cellular Development	Branching of cells	0.000819	ANXA2,CAPNS1,CFL1,CSRP1,CTNNB1,CTNND1,DCN,DPYSL2,FERMT2,Gm21596/Hmgb1,GRN,HMGB2,HNRNPK,PDIA3,PFN1,RHOA,SEPTIN11,SORBS2,TGFBI	19
Lipid Metabolism,Small Molecule Biochemistry,Vitamin and Mineral Metabolism	Metabolism of terpenoid	0.000267	Cyp2c70,CYP39A1,DPM1,EGFR,FDX1,FECH,G6PD,Hsd3b4 (includes others),LGMN,NPC2,RBP1,RDH11,RHOA,SERPINA1,SLC27A5,SRD5A1,VIM	17
Protein Synthesis	Polymerization of protein	0.00269	AASS,ACOT13,ANXA2,ARPC2,CBR4,CD47,CTNNB1,FLOT1,GCHFR,GNMT,LONP1,MBL2,NUDT21,PFN1,PKM,QPRT,RHOA,SEPTIN11	18
Nucleic Acid Metabolism,Small Molecule Biochemistry	Metabolism of nucleotide	0.00013	ACOT7,ATP1B1,ATP5PB,DPM1,FERMT2,G6PD,GART,GLS2,GNAI2,GNMT,HAAO,LONP1,MAN2B1,NAMPT,PFAS,PKM,QPRT,SET,SLC26A1,UGDH,VDAC1	21
Drug Metabolism,Molecular Transport,Small Molecule Biochemistry	Concentration of glutathione	0.00013	CBS/CBSL,EGFR,FTH1,G6PD,GLS2,MMUT,PKM,TXN2	8
Lipid Metabolism,Small Molecule Biochemistry	Lipolysis	0.000214	ACOT13,ASAH1,Ces1e,CES3,FABP4,FABP5,GM2A,NPC2,PDIA3,PPT1,PRPF19,PSAP,STAT6,TGM1	14
Cellular Development	Epithelial-mesenchymal transition	0.00275	ACTN4,CTNNB1,DDX17,DDX5,EGFR,FLNA,FTH1,HNRNPM,NAMPT,PDCD4,RHOA,VIM	12
Cellular Movement,Hematological System Development and Function,Immune Cell Trafficking	Cell movement of lymphocytes	0.00245	ACTN4,BGN,CD47,Chil3/Chil4,COL1A1,DPYSL2,EGFR,FABP5,FLOT1,GNAI2,HNRNPL,IGHG1,MSN,MYH9,PPIA,PPIB,RHOA,TLN1	18
Lipid Metabolism,Small Molecule Biochemistry	Hydrolysis of lipid	0.000291	ACOT13,ASAH1,Ces1e,CES3,FABP4,FABP5,GM2A,PDIA3,PPT1,PSAP,TGM1	11
Cellular Movement,Hair and Skin Development and Function	Cell movement of epithelial cell lines	0.00154	ALCAM,EGFR,FLNA,FSCN1,MSN,PPIA,RHOA,TGFBI,VIM	9
Protein Synthesis	Metabolism of protein	2.21e-10	ASPH,ATP1B1,CALU,CAPNS1,CBS/CBSL,CFL1,CP,CPNE1,CTSA,CTSC,DDX39B,DHX9,ECPAS,EGFR,EIF3I,EIF4A3,FAF1,FLNA,FLOT1,FTH1,Fus,HNRNPD,HNRNPK,HNRNPL,HSP90B1,IGHM,ITIH2,LARP1,LGMN,LONP1,MRPL12,MYH9,NCL,NCLN,OS9,PDCD4,PDIA6,PFN1,PPIB,PSME3,PTBP1,RBM3,RPL18A,RPL30,RPS2,RPS21,SERPINA1,SNRNP70,SRSF3,SSB,STAT6,TGFBI,TGM1,TOMM7,TPP1,TUFM,UBA3,UBE4A,VIM,YTHDF3	60
Hematological System Development and Function,Tissue Development	Accumulation of myeloid cells	0.000664	CBS/CBSL,CTNNB1,CTSC,EGFR,Gm21596/Hmgb1,GNAI2,GRN,IGHG1,PFN1,SERPING1,STAT6	11
Cell-To-Cell Signaling and Interaction	Adhesion of lymphatic system cells	0.000475	ALCAM,ANXA2,CD47,DCN,FLOT1,GNAI2,PPIB,RHOA,TGFBI	9
Nucleic Acid Metabolism,Small Molecule Biochemistry	Synthesis of nucleotide	0.000279	ACOT7,ATP5PB,G6PD,GART,GLS2,GNAI2,GNMT,HAAO,LONP1,MAN2B1,NAMPT,PFAS,PKM,QPRT,SET,SLC26A1,UGDH,VDAC1	18
Lipid Metabolism,Small Molecule Biochemistry	Catabolism of lipid	5.36e-06	ACOT7,ASAH1,CPS1,CYP39A1,FABP4,FABP5,GM2A,MAN2B1,NUDT19,PPT1,PSAP,SRD5A1	12
Cancer,Organismal Injury and Abnormalities	Neoplasia of tumor cell lines	0.00159	ALCAM,ASAH1,COL4A2,CTNNB1,CXADR,EGFR,FABP5,FAF1,FLOT1,FSCN1,GRN,KRT8,PKM,RHOA,THEM4,TLN1,TPD52,U2AF2	18
Cellular Function and Maintenance	Receptor-mediated endocytosis by cervical cancer cell lines	0.000847	ATP6V0D1,ATP6V1B2,RPS21,SFPQ,SRSF3	5
Cellular Function and Maintenance	Clathrin mediated endocytosis by tumor cell lines	0.000929	ATP6V0D1,ATP6V1B2,RPS21,SFPQ,SRSF3	5
Hematological System Development and Function,Immune Cell Trafficking,Inflammatory Response,Tissue Development	Accumulation of macrophages	0.00219	CBS/CBSL,CTNNB1,EGFR,GRN,IGHG1,PFN1	6
Cell-To-Cell Signaling and Interaction	Binding of melanoma cell lines	0.00143	ALCAM,EGFR,RHOA,SPTAN1,U2AF2	5
Cell Morphology,Cellular Assembly and Organization,Cellular Function and Maintenance	Reorganization of cytoskeleton	0.000279	ARHGDIA,CD47,CFL1,CXADR,DPYSL2,EGFR,FLNA,MSN,MYH9,RHOA,SPTAN1,VIM	12
Cell-To-Cell Signaling and Interaction	Adhesion of tumor cell lines	0.000751	ACTN4,AFDN,ALCAM,ANXA2,CD47,CFH,CTNNB1,DCN,EGFR,FLNA,MYH9,PKM,RHOA,SPTAN1,STAT6,TLN1	16
Molecular Transport	Transport of molecule	4.04e-09	ABCC6,ACSL4,AGXT,ANXA2,AP2A1,ARCN1,ASAH1,ASPH,ATP1A1,ATP1B1,ATP6V0D1,ATP6V1B2,CES3,CFH,CFL1,CLIC1,COL1A1,COQ7,CP,CPNE1,CTNNB1,CTSA,DDC,DDX39B,DNAJA2,DPYSL2,EGFR,EIF4A3,FABP4,FABP5,FECH,FLNA,FTH1,GLS2,GM2A,GNAI2,HNRNPA2B1,HNRNPD,HSPA9,IGHM,IPO4,KRT8,LPCAT3,MSN,MTDH,MYH9,NAPA,NPC2,OSBP,PDIA4,PEX7,PKM,PPIA,PPT1,PSAP,PTGES2,RBP1,RGPD4 (includes others),RHOA,SFXN1,SGK2,SLC26A1,SLC27A5,SLC38A3,SRI,SRSF…	74
Cellular Function and Maintenance	Engulfment of tumor cell lines	0.000143	ATP6V0D1,ATP6V1B2,CD47,NCL,PFN1,RHOA,RPS21,SCARB2,SFPQ,SRSF3,VIM	11
Cell-To-Cell Signaling and Interaction	Binding of tumor cell lines	4e-05	ACTN4,AFDN,ALCAM,ANXA2,CD47,CFH,CTNNB1,CXADR,DCN,EGFR,FERMT2,FLNA,HSP90B1,MYH9,NCL,PKM,RHOA,SERPING1,SPTAN1,STAT6,TLN1,U2AF2	22
Cellular Assembly and Organization,Cellular Function and Maintenance	Organization of actin cytoskeleton	1.19e-05	ACTN1,ARHGDIA,CD47,CFL1,CORO1C,CSRP1,CXADR,DPYSL2,EGFR,FLII,FLNA,FSCN1,MSN,MYH9,MYO1B,RBBP4,RHOA,SPTAN1,TLN1	19
Cellular Movement,Immune Cell Trafficking	Cell movement of lymphatic system cells	0.000788	ACTN4,ALCAM,BGN,CD47,Chil3/Chil4,COL1A1,DPYSL2,EGFR,FABP5,FLOT1,GNAI2,HNRNPL,IGHG1,MSN,MYH9,PPIA,PPIB,RHOA,TGFBI,TLN1	20
Cellular Function and Maintenance	Endocytosis by eukaryotic cells	2.01e-06	AP2A1,ATP6V0D1,ATP6V1B2,CD47,CFH,COQ7,CTNND1,EPN1,FLNA,Gm21596/Hmgb1,GRN,MBL2,MYH9,PFN1,RHOA,RPS21,SCARB2,SFPQ,SRSF3,VIM,YWHAQ	21
Cellular Movement,Hematological System Development and Function,Immune Cell Trafficking	Cell movement of leukocytes	0.000222	ACTN4,ALCAM,ANXA2,BGN,CD302,CD47,CFH,Chil3/Chil4,COL1A1,CTNNB1,CXADR,DCN,DPYSL2,EGFR,FABP4,FABP5,FLNA,FLOT1,Gm21596/Hmgb1,GNAI2,GRN,HNRNPL,IGHG1,LGMN,MSN,MYH9,PFN1,PPIA,PPIB,RHOA,SERPINA1,SERPING1,STAT6,TLN1	34
Cellular Function and Maintenance	Clathrin mediated endocytosis	0.000128	AP2A1,ATP6V0D1,ATP6V1B2,EPN1,RPS21,SFPQ,SRSF3	7
Cellular Function and Maintenance	Endocytosis by cervical cancer cell lines	0.000483	ATP6V0D1,ATP6V1B2,RPS21,SCARB2,SFPQ,SRSF3	6
Cell Morphology,Cellular Assembly and Organization,Cellular Function and Maintenance	Reorganization of actin cytoskeleton	0.000116	ARHGDIA,CD47,CFL1,CXADR,DPYSL2,EGFR,FLNA,MYH9,RHOA,SPTAN1	10
Cellular Movement,Embryonic Development	Cell movement of embryonic cells	0.00039	CAPNS1,CFL1,CORO1C,EGFR,FSCN1,IGHG1,PFN1,TLN1,UGDH	9
Inflammatory Response	Inflammatory response	0.00311	Acp5,ANXA2,CD47,CFH,Chil3/Chil4,CXADR,DHX9,EGFR,FABP4,FLOT1,Gm21596/Hmgb1,GNAI2,GRN,HNRNPA0,IGHG1,IGHM,LGMN,MYDGF,NCL,NDUFC2,PDCD4,PFN1,PPIA,PPIB,PPT1,Pzp,RHOA,SERPINA1,SERPING1,STAT6	30
Protein Synthesis	Synthesis of protein	5.5e-07	CBS/CBSL,DDX39B,DHX9,EGFR,EIF3I,EIF4A3,FTH1,Fus,HNRNPD,HNRNPK,HNRNPL,IGHM,LARP1,MRPL12,NCL,PDCD4,PTBP1,RBM3,RPL18A,RPL30,RPS2,RPS21,SNRNP70,SRSF3,SSB,STAT6,TUFM,VIM,YTHDF3	29
Hematological System Development and Function,Immune Cell Trafficking,Inflammatory Response,Tissue Development	Accumulation of phagocytes	0.00186	CBS/CBSL,CTNNB1,CTSC,EGFR,Gm21596/Hmgb1,GNAI2,GRN,IGHG1,PFN1	9
Infectious Diseases	Replication of RNA virus	0.00141	ARCN1,ARHGDIB,ATP6V0D1,ATP6V1B2,DDX5,DHX9,EIF4A3,FSCN1,HAO1,HNRNPM,LARP1,LONP1,MAN2B1,NCL,PPIA,PSIP1,SERPINA1,SFPQ,SNRNP70,SNRPF,TUBB	21
Cellular Function and Maintenance	Endocytosis by tumor cell lines	0.000639	ATP6V0D1,ATP6V1B2,RHOA,RPS21,SCARB2,SFPQ,SRSF3	7
Cellular Movement	Invasion of carcinoma cell lines	0.00132	ALCAM,CAPNS1,CFH,CTNNB1,CTNND1,EGFR,FSCN1,GRN,MTDH,RHOA,TAGLN2,TGFBI,VIM	13
Lipid Metabolism,Small Molecule Biochemistry	Synthesis of lipid	1.04e-05	ACOT7,ACOX2,ACSL4,ASAH1,ATP1A1,CBR4,CTNNB1,Cyp2c70,CYP39A1,DPM1,EGFR,ELOVL2,ETNPPL,FABP5,FAF2,FDX1,G6PD,HSD17B13,Hsd3b4 (includes others),IGHM,MAN2B1,NPC2,OSBP,PDIA3,PEX7,PKM,PPT1,PRPF19,PRXL2B,PTGES2,RBP1,RHOA,SERPINA1,SET,Sf1,SLC27A5,SRD5A1,VIM	38
Cellular Movement	Invasion of cells	1.78e-06	ACSL4,ACTN4,AFDN,ALCAM,ANXA2,ARHGDIA,ASPH,CAPNS1,CFH,CTNNB1,CTNND1,DCN,DPYSL2,EGFR,ERC1,FABP5,FAF1,FERMT2,FLNA,FSCN1,Gm21596/Hmgb1,GNAI2,GRN,HDGF,HDLBP,HNRNPA2B1,HSP90B1,IGHG1,KRT8,LARP1,LGMN,MTDH,NAMPT,PDCD4,PKM,PPIA,PTBP1,RHOA,SCRN3,SEPTIN11,SERPINA1,TAGLN2,TGFBI,VDAC1,VIM,YWHAQ	46
Cellular Development,Cellular Growth and Proliferation	Cell proliferation of breast cancer cell lines	0.000176	ACSL4,ACTN4,ANXA2,ASAH1,CISD2,DCN,DDX17,EGFR,FABP5,FLOT1,GRN,HNRNPK,KRT8,MTDH,MYCBP,NONO,PDIA3,PFN1,PKM,PTBP1,S100A1,THEM4,UBE2M,YWHAQ	24
Cellular Movement,Immune Cell Trafficking	Leukocyte migration	6.97e-05	ACTN4,ALCAM,ANXA2,ATP1B1,BGN,CD302,CD47,CFH,Chil3/Chil4,COL1A1,COL1A2,CTNNB1,CTSC,CXADR,DCN,DPYSL2,EGFR,FABP4,FABP5,FLNA,FLOT1,GLG1,Gm21596/Hmgb1,GNAI2,GRN,HAO1,HNRNPL,IGHG1,IGHM,LGMN,MSN,MYH9,PFN1,PPIA,PPIB,RHOA,SERPINA1,SERPING1,STAT6,TGFBI,TLN1	41
Infectious Diseases	Productive infection of cervical cancer cell lines	0.000557	AASS,ACADSB,DNAJA2,DPM1,GM2A,NDUFS7,PCK1,PDIA3,PDIA6,RGPD4 (includes others),S100A1,TWF1	12
Cellular Movement,Connective Tissue Development and Function	Cell movement of fibroblast cell lines	0.00206	ACTN4,ARPC2,COL6A1,CTNNB1,EGFR,FABP5,FLNA,FSCN1,PTBP1,RHOA,VIM	11
Cellular Development,Cellular Growth and Proliferation	Cell proliferation of tumor cell lines	1.37e-06	ACSL4,ACTN1,ACTN4,AHSA1,ALCAM,ANXA2,ARCN1,ASAH1,ASPH,ASS1,CISD2,COL14A1,COL1A1,COL4A2,COPS8,CTNNB1,CTNND1,CXADR,DCN,DDX17,DDX5,EGFR,FABP5,FLNA,FLOT1,FSCN1,FTH1,G6PD,GCAT,GLDC,GLS2,GNMT,GRN,GSTP1,HDGF,HNRNPA2B1,HNRNPH2,HNRNPK,IGHM,KRT8,LARP1,MACROH2A1,MBL2,MTDH,MYCBP,NAMPT,NCL,NONO,PDCD4,PDIA3,PFN1,PKM,PPT1,PTBP1,RHOA,S100A1,SET,SFPQ,SPTAN1,SRSF3,SSB,TAGLN2,THEM4,TPD52,TUBB,UBE2M,USP5,VDAC1,VDAC3,…	70
Infectious Diseases	Replication of virus	0.00109	ARCN1,ARHGDIB,ATP6V0D1,ATP6V1B2,DDX5,DHX9,EIF4A3,FSCN1,HAO1,HNRNPM,HSP90B1,KRT8,LARP1,LONP1,MAN2B1,NCL,PPIA,PSIP1,SERPINA1,SFPQ,SNRNP70,SNRPF,TUBB	23
Cellular Movement	Invasion of tumor cell lines	7.69e-05	ACSL4,ACTN4,AFDN,ALCAM,ARHGDIA,ASPH,CAPNS1,CFH,CTNNB1,CTNND1,DCN,DPYSL2,EGFR,ERC1,FABP5,FAF1,FSCN1,GRN,HDGF,HNRNPA2B1,KRT8,LARP1,MTDH,NAMPT,PDCD4,PKM,PTBP1,RHOA,SCRN3,SERPINA1,TAGLN2,TGFBI,VDAC1,VIM,YWHAQ	35
Cardiovascular System Development and Function	Development of vasculature	0.000149	ABCC6,ACTN4,ALCAM,ANXA2,ARHGDIA,CAPNS1,CBS/CBSL,CFH,CISD2,COL1A1,COL1A2,COL4A2,CTNNB1,CXADR,DCN,EGFR,EPN1,FABP4,FERMT2,FLNA,G6PD,Gm21596/Hmgb1,GRN,HMGB2,IGHG1,IGHM,MAN2B1,MTDH,Mug1/Mug2,MYDGF,MYH9,NCL,NPC2,PKM,PPIA,PSAP,Pzp,RHOA,S100A1,SCARB2,SERPINH1,SYNJ2BP,TGFBI,VIM	44
Cellular Function and Maintenance	Receptor-mediated endocytosis	0.00212	AP2A1,ATP6V0D1,ATP6V1B2,EPN1,HNRNPK,HSP90B1,PPT1,RPS21,SFPQ,SRSF3,TFR2	11
Cellular Function and Maintenance	Internalization by tumor cell lines	0.000575	ATP6V0D1,ATP6V1B2,EGFR,RHOA,RPS21,SCARB2,SFPQ,SRSF3,VIM	9
Cardiovascular System Development and Function,Organismal Development	Vasculogenesis	0.00147	ALCAM,ANXA2,ARHGDIA,CAPNS1,CBS/CBSL,CISD2,COL1A1,COL4A2,CTNNB1,DCN,EGFR,FABP4,FERMT2,FLNA,G6PD,Gm21596/Hmgb1,GRN,HMGB2,IGHG1,MAN2B1,MTDH,MYDGF,MYH9,PKM,PPIA,PSAP,RHOA,SERPINH1,SYNJ2BP,TGFBI,VIM	31
Cellular Movement	Migration of tumor cell lines	4.08e-07	ACSL4,ACTN1,ACTN4,AFDN,ALCAM,ANXA2,ARHGDIB,ARPC2,ASPH,CALU,CAPNS1,CD47,CTNNB1,CTNND1,DCN,DPYSL2,EGFR,ERC1,FAF1,FLNA,FSCN1,GRN,HDGF,HNRNPA2B1,HNRNPK,HSP90B1,KRT8,MSN,MTDH,MYH9,NCL,PDCD4,PKM,PPIA,RHOA,SERPINA1,TGFBI,TPM3,TWF1,U2AF2,USP5,VDAC1,VIM	43
Lipid Metabolism,Small Molecule Biochemistry	Fatty acid metabolism	1.31e-06	ABCC6,ACADSB,ACOT13,ACOT7,ACSL4,ASAH1,CBR4,CTNNB1,CYP4A22,EGFR,ELOVL2,FABP4,FABP5,FDX1,GM2A,IGHM,MSN,NPC2,NUDT19,OSBP,PKM,PPT1,PRXL2B,PSAP,PTGES2,RHOA,SCARB2,SDHA,SLC27A5,SUCLA2,THEM4,VIM	32
Cellular Movement	Cell movement of tumor cell lines	1.21e-07	ACSL4,ACTN1,ACTN4,AFDN,ALCAM,ANXA2,ARHGDIB,ARPC1B,ARPC2,ASPH,CALU,CAPNS1,CD47,COL1A1,CTNNB1,CTNND1,DCN,DPYSL2,EGFR,ERC1,FAF1,FERMT2,FLNA,FSCN1,GRN,HDGF,HNRNPA2B1,HNRNPK,HSP90B1,KRT8,MSN,MTDH,MYH9,NCL,PDCD4,PFN1,PKM,PPIA,RHOA,S100A1,SERPINA1,TAGLN2,TGFBI,TLN1,TPM3,TWF1,U2AF2,USP5,VDAC1,VIM	50
Cellular Function and Maintenance	Engulfment of cells	6.22e-09	ACTN4,AP2A1,ATP6V0D1,ATP6V1B2,CD302,CD47,CFH,COQ7,CORO1C,CTNND1,EPN1,FLNA,FLOT1,Gm21596/Hmgb1,GRN,IGHG1,IGHM,MBL2,MYH9,NCL,PFN1,PPT1,RHOA,RPS21,SCARB2,SFPQ,SRSF3,SYNJ2BP,TFR2,VIM,YWHAQ	31
Cellular Function and Maintenance	Endocytosis	5.78e-09	ACTN4,AP2A1,ATP6V0D1,ATP6V1B2,CD47,CFH,COQ7,CORO1C,CTNND1,DPYSL2,EGFR,EPN1,FLNA,FLOT1,Gm21596/Hmgb1,GRN,HNRNPK,HSP90B1,HSPA9,IGHM,MBL2,MYH9,NCL,PFN1,PPT1,RHOA,RPS21,SCARB2,SFPQ,SRSF3,SYNJ2BP,TFR2,TLN1,VIM,YWHAQ	35
Cellular Movement	Migration of cells	1.06e-06	ACSL4,ACTN1,ACTN4,AFDN,ALCAM,ANXA2,ARHGDIA,ARHGDIB,ARPC2,ASPH,ATP1B1,BGN,CALU,CAPNS1,CBS/CBSL,CD302,CD47,CFH,CFL1,Chil3/Chil4,COL1A1,COL1A2,COL4A2,COL6A1,CORO1C,CTNNB1,CTNND1,CTSC,CXADR,DCN,DPYSL2,EGFR,ERC1,FABP4,FABP5,FAF1,FLNA,FLOT1,FSCN1,FTH1,G6PD,GLG1,Gm21596/Hmgb1,GNAI2,GRN,HAO1,HDGF,HNRNPA2B1,HNRNPK,HNRNPL,HSP90B1,IGHG1,IGHM,KRT8,LGMN,MSN,MTDH,MYH9,MYL12A,NAMPT,NCL,PDCD4,PEX7,PFN1,PKM,PPIA,…	81
Infectious Diseases	Infection of cervical cancer cell lines	4.33e-05	AASS,ACADSB,ARCN1,ATP6V0D1,DNAJA2,DPM1,EGFR,EIF3I,FLII,GM2A,HNRNPK,HSPA9,NDUFS7,PCK1,PDIA3,PDIA6,PPIB,RGPD4 (includes others),S100A1,SPTAN1,SSB,TWF1	22
Infectious Diseases	Infection of tumor cell lines	1.58e-06	AASS,ACADSB,AP2A1,ARCN1,ARPC1B,ATP6V0D1,DNAJA2,DPM1,EGFR,EIF3I,EPN1,ERC1,FLII,GM2A,HNRNPK,HSP90B1,HSPA9,MBL2,NDUFS7,PCK1,PDIA3,PDIA6,PPIB,RGPD4 (includes others),S100A1,SPTAN1,SSB,TWF1	28
Cellular Movement	Cell movement	1.94e-08	ACSL4,ACTN1,ACTN4,AFDN,ALCAM,ANXA2,ARHGDIA,ARHGDIB,ARPC1B,ARPC2,ASPH,ATP1B1,BGN,CALU,CAPNS1,CBS/CBSL,CD302,CD47,CFH,CFL1,Chil3/Chil4,COL1A1,COL1A2,COL4A2,COL6A1,CORO1C,CTNNB1,CTNND1,CTSC,CXADR,DCN,DPYSL2,EGFR,ERC1,FABP4,FABP5,FAF1,FERMT2,FLNA,FLOT1,FSCN1,FTH1,G6PD,GLG1,Gm21596/Hmgb1,GNAI2,GRN,HAO1,HDGF,HMGB2,HNRNPA2B1,HNRNPK,HNRNPL,HSP90B1,IGHG1,IGHM,KRT8,LGMN,MSN,MTDH,MYH9,MYL12A,MYO1B,NAMPT,NCL…	94
Infectious Diseases	Infection by RNA virus	2.88e-06	AASS,ACADSB,ANXA2,AP2A1,ARCN1,ARPC1B,ATP6V0D1,DDX5,DHX15,DHX9,DNAJA2,DPM1,EGFR,EIF3I,EPN1,ERC1,FLII,GM2A,HNRNPK,HSP90B1,HSPA9,KRT18,KRT8,MBL2,MMUT,NDUFS7,PCK1,PDIA3,PDIA6,PPIA,PPIB,PSIP1,RGPD4 (includes others),RHOA,S100A1,SERPINA1,SPTAN1,SRD5A1,SSB,STAT6,TAGLN2,TWF1	42
Infectious Diseases	Infection of cells	1.12e-05	AASS,ACADSB,ANXA2,AP2A1,ARCN1,ARPC1B,ATP6V0D1,CXADR,DHX15,DHX9,DNAJA2,DPM1,EGFR,EIF3I,EPN1,ERC1,FLII,GM2A,HNRNPK,HSP90B1,HSPA9,KRT18,MBL2,NDUFS7,PCK1,PDIA3,PDIA6,PPIB,PSIP1,RGPD4 (includes others),S100A1,SERPINA1,SPTAN1,SSB,TAGLN2,TWF1	36
Infectious Diseases	Viral Infection	2.26e-08	AASS,ACADSB,ACTN1,ANXA2,AP2A1,ARCN1,ARHGDIB,ARPC1B,ATP6V0D1,ATP6V1B2,BGN,CD47,CTNNB1,CXADR,DDX17,DDX5,DHX15,DHX9,DNAJA2,DPM1,EGFR,EIF3I,EIF4A3,EPN1,ERC1,FLII,FLNA,FSCN1,Gm21596/Hmgb1,GM2A,H2AC18/H2AC19,HAO1,HNRNPC,HNRNPK,HNRNPM,HSP90B1,HSPA9,IGHM,KRT18,KRT8,LARP1,LONP1,MAN2B1,MBL2,MMUT,NCL,NDUFS7,OSBP,PCK1,PDIA3,PDIA6,PPIA,PPIB,PSIP1,RAB32,RGPD4 (includes others),RHOA,S100A1,SCARB2,SERPINA1,SFPQ,…	70
