# Supplementary material for: Dyrk1b promotes hepatic lipogenesis by bypassing canonical insulin signaling and directly activating mTORC2 in mice
Source: J Clin Invest. 2022 Feb 1;132(3):e153724. doi: 10.1172/JCI153724 (PMC8803348; doi:10.1172/JCI153724)
Supplement: Supplemental Table 4 [file jci-132-153724-s235.xls]

## Sheet: Sheet0
© 2000-2021 QIAGEN. All rights reserved.
Categories	Diseases or Functions Annotation	p-value	Molecules	# Molecules
Downregulated pathways
Amino Acid Metabolism,Small Molecule Biochemistry	Metabolism of amino acids	7.82e-09	ATG7,BLMH,DDC,GAMT,GCDH,GNMT,HGD,KYNU,OAT	9
Developmental Disorder,Hereditary Disorder,Metabolic Disease,Organismal Injury and Abnormalities	Inborn error of amino acid metabolism	3.58e-08	DDC,GAMT,GCDH,GLRX5,HGD,KYNU,PEX16	7
Amino Acid Metabolism	Abnormal quantity of amino acids	3.63e-08	ATG7,GAMT,GNMT,LDLR,OAT	5
Amino Acid Metabolism,Small Molecule Biochemistry	Metabolism of essential amino acids	2.56e-07	BLMH,GCDH,GNMT,HGD,KYNU	5
Amino Acid Metabolism,Small Molecule Biochemistry	Catabolism of amino acids	3.05e-07	ATG7,BLMH,DDC,GCDH,HGD,KYNU	6
Amino Acid Metabolism,Small Molecule Biochemistry	Metabolism of basic amino acid	1.21e-06	ATG7,BLMH,GCDH,OAT	4
Nucleic Acid Metabolism	Metabolism of nucleic acid component or derivative	1.26e-06	ACOT8,CD38,DPYD,GAMT,GCDH,GNMT,GPX1,KYNU,MFN2,NUDT7,PPCS	11
Amino Acid Metabolism,Small Molecule Biochemistry	Catabolism of essential amino acids	4.05e-06	BLMH,GCDH,HGD,KYNU	4
Amino Acid Metabolism,Small Molecule Biochemistry	Hydrolysis of L-alanine	5.13e-06	BLMH,KYNU	2
Amino Acid Metabolism,Small Molecule Biochemistry	Metabolism of L-amino acid	5.76e-06	BLMH,GCDH,GNMT,HGD,KYNU	5
Protein Trafficking	Targeting of protein	6.85e-06	ACOT8,AMACR,AP3M1,NUDT7,PEX16,PEX6	6
Organismal Survival	Organismal death	8.36e-06	ACTG1,AMACR,ATG7,ATOX1,BID,BLMH,C1QBP,CD36,CD38,COX15,CRKL,DPYD,EHD1,EHD3,GAMT,GPX1,LDLR,MFN2,OAT,PPCS,PPP5C,PTBP1,UBA5	23
Lipid Metabolism,Molecular Transport,Small Molecule Biochemistry	Uptake of cholesterol	1.16e-05	ATG7,CD36,GNMT,LDLR	4
Metabolic Disease,Organismal Injury and Abnormalities,Renal and Urological Disease	Organic aciduria	1.16e-05	GCDH,KYNU,OAT,PEX16	4
Cell Death and Survival,Renal and Urological System Development and Function	Cell viability of kidney cell lines	1.24e-05	ALG5,DPYD,PRDX2,UBA5,UFM1	5
Amino Acid Metabolism,Small Molecule Biochemistry	Catabolism of L-amino acid	1.49e-05	BLMH,GCDH,HGD,KYNU	4
Metabolic Disease,Organismal Injury and Abnormalities	Abnormal metabolism	2.88e-05	CD36,CD38,GCDH,GNMT,GPX1,LDLR,PEX16,PEX6	8
Developmental Disorder,Hereditary Disorder,Metabolic Disease,Organismal Injury and Abnormalities	Peroxisomal disorder	3.18e-05	AMACR,PEX16,PEX6	3
Amino Acid Metabolism,Small Molecule Biochemistry	Catabolism of basic amino acid	4.86e-05	ATG7,BLMH,GCDH	3
Cancer,Cell Death and Survival,Organismal Injury and Abnormalities,Tumor Morphology	Apoptosis of cancer stem cells	5.11e-05	ATG7,BID	2
Cancer,Organismal Injury and Abnormalities	Abdominal carcinoma	5.85e-05	AACS,ACOT8,ACTG1,ALG5,AMACR,AP3M1,APEH,ATG7,BID,BLMH,C1QBP,CD36,CD38,COX15,CRKL,DDC,DPP3,DPYD,EHD1,EHD3,F11R,GAMT,GCDH,GLRX5,GNMT,GPX1,GSTM2,HGD,HSDL2,KYNU,LDLR,MFN2,MYO1B,NUDT7,OAT,OXR1,PA2G4,PEX16,PEX6,PPCS,PPOX,PPP5C,PRDX2,PTBP1,PXMP2,SGK2,SND1,TBCEL,TBL2,UBA5	50
Lipid Metabolism,Small Molecule Biochemistry	Translocation of fatty acid	7.66e-05	BID,CD36	2
Developmental Disorder,Hereditary Disorder,Metabolic Disease,Organismal Injury and Abnormalities	Fatty acid oxidation disorder	9.75e-05	GCDH,PEX16,PEX6	3
Cancer,Organismal Injury and Abnormalities	Head and neck cancer	9.89e-05	AACS,ACOT8,ACTG1,ALG5,AP3M1,APEH,ATG7,BID,BLMH,C1QBP,CD36,CD38,COX15,CRKL,DDC,DPP3,DPYD,EHD1,F11R,GAMT,GCDH,GLRX5,GNMT,GPX1,GSTM2,HGD,HSDL2,KYNU,LDLR,MFN2,MYO1B,OAT,OXR1,PA2G4,PEX16,PEX6,PPCS,PPOX,PPP5C,PRDX2,PTBP1,PXMP2,SGK2,SND1,TBCEL,TBL2,UBA5	47
Developmental Disorder,Hereditary Disorder,Metabolic Disease,Organismal Injury and Abnormalities	Infantile refsum disease	0.000107	PEX16,PEX6	2
Cardiovascular Disease,Cell Morphology,Organismal Injury and Abnormalities	Abnormal morphology of foam cells	0.000107	CD36,LDLR	2
Embryonic Development,Nervous System Development and Function,Ophthalmic Disease,Organ Development,Organ Morphology,Organismal Development,Organismal Injury and Abnormalities,Tissue Development,Visual System Development and Function	Abnormal morphology of choriocapillaris	0.000107	CD36,LDLR	2
Nucleic Acid Metabolism,Small Molecule Biochemistry	Metabolism of nucleotide	0.000114	CD38,DPYD,GNMT,GPX1,KYNU,MFN2,NUDT7,PPCS	8
Organismal Development	Size of body	0.000115	ACTG1,ATG7,BLMH,CD36,CRKL,DPP3,EHD1,EHD3,GAMT,GPX1,PPP5C	11
Endocrine System Disorders,Metabolic Disease,Organismal Injury and Abnormalities	Insulin resistance	0.000127	ATG7,BID,CD36,CD38,LDLR,MFN2,PRDX2	7
Neurological Disease,Organismal Injury and Abnormalities,Psychological Disorders	Preclinical stage amyotrophic lateral sclerosis	0.000143	CD36,LDLR	2
Cancer,Organismal Injury and Abnormalities	Cancer of secretory structure	0.000144	AACS,ACOT8,ACTG1,ALG5,AMACR,AP3M1,ATG7,BID,BLMH,C1QBP,CD36,CD38,COX15,CRKL,DDC,DPP3,DPYD,EHD1,EHD3,F11R,GAMT,GCDH,GLRX5,GNMT,GPX1,GSTM2,HGD,HSDL2,KYNU,LDLR,MFN2,MYO1B,NUDT7,OAT,OXR1,PA2G4,PEX16,PEX6,PPCS,PPOX,PPP5C,PRDX2,PTBP1,SGK2,SND1,TBL2,UBA5	47
Cellular Compromise,Cellular Function and Maintenance	Endoplasmic reticulum stress response	0.000162	BID,MFN2,TBL2,UBA5,UFM1	5
Cancer,Organismal Injury and Abnormalities	Intraabdominal organ tumor	0.000165	AACS,ACOT8,ACTG1,ALG5,AMACR,AP3M1,APEH,ATG7,BID,BLMH,C1QBP,CD36,CD38,COX15,CRKL,DDC,DPP3,DPYD,EHD1,EHD3,F11R,GAMT,GCDH,GLRX5,GNMT,GPX1,GSTM2,HGD,HSDL2,KYNU,LDLR,MFN2,MYO1B,NUDT7,OAT,OXR1,PA2G4,PEX16,PEX6,PPCS,PPOX,PPP5C,PRDX2,PTBP1,PXMP2,SGK2,SND1,TBCEL,TBL2,UBA5	50
Lipid Metabolism,Nucleic Acid Metabolism,Small Molecule Biochemistry	Metabolism of acyl-coenzyme A	0.000182	ACOT8,GCDH,NUDT7	3
Lipid Metabolism,Molecular Transport,Small Molecule Biochemistry	Influx of cholesterol	0.000183	CD36,LDLR	2
Lipid Metabolism,Small Molecule Biochemistry	Fatty acid metabolism	0.000191	AACS,ACOT8,CD36,GCDH,GPX1,GSTM2,LDLR,NUDT7,PPCS	9
Hematological System Development and Function,Organismal Functions	Coagulation of blood	0.000203	C1QBP,CD36,EHD1,EHD3,LDLR,MFN2	6
Embryonic Development,Nervous System Development and Function,Ophthalmic Disease,Organ Development,Organ Morphology,Organismal Development,Organismal Injury and Abnormalities,Tissue Development,Visual System Development and Function	Abnormal morphology of choroid	0.000205	CD36,LDLR,OAT	3
Metabolic Disease,Organismal Injury and Abnormalities	Disorder of lipid metabolism	0.000209	CD36,GCDH,GNMT,LDLR,PEX16,PEX6	6
Small Molecule Biochemistry	Metabolism of porphyrin	0.000218	COX15,PPOX,PRDX2	3
Lipid Metabolism,Molecular Transport,Small Molecule Biochemistry	Import of cholesterol	0.000228	CD36,LDLR	2
Amino Acid Metabolism,Nucleic Acid Metabolism,Small Molecule Biochemistry	Metabolism of S-adenosylmethionine	0.000228	GAMT,GNMT	2
Cellular Assembly and Organization,Cellular Function and Maintenance	Formation of peroxisomes	0.000228	PEX16,PEX6	2
Connective Tissue Disorders,Developmental Disorder,Organismal Injury and Abnormalities,Skeletal and Muscular Disorders	Hypertelorism	0.000228	ACTG1,CRKL	2
Neurological Disease,Organismal Injury and Abnormalities,Psychological Disorders	Advanced stage amyotrophic lateral sclerosis	0.000228	CD36,LDLR	2
Hereditary Disorder,Neurological Disease,Organismal Injury and Abnormalities	Familial encephalopathy	0.00023	CD36,CD38,COX15,DDC,DPYD,F11R,GAMT,LDLR,MFN2,MYO1B,OXR1,PEX6,PRDX2,UBA5,UFM1	15
Lipid Metabolism,Small Molecule Biochemistry,Vitamin and Mineral Metabolism	Synthesis of bile acid	0.000231	ACOT8,AMACR,LDLR	3
Free Radical Scavenging	Production of reactive oxygen species	0.000267	ATG7,BID,CD36,DPP3,GPX1,MFN2,PRDX2	7
Lipid Metabolism,Molecular Transport,Small Molecule Biochemistry	Accumulation of long chain fatty acid	0.000279	BID,CD36	2
Cardiovascular Disease,Organismal Injury and Abnormalities	Fibrosis of artery	0.000279	BLMH,LDLR	2
Embryonic Development,Nervous System Development and Function,Organ Development,Organ Morphology,Organismal Development,Tissue Development,Tissue Morphology,Visual System Development and Function	Morphology of retinal pigment epithelium	0.000288	ATG7,LDLR,OAT	3
Cellular Function and Maintenance	Uptake of cells	0.000288	ATG7,C1QBP,CD36	3
Free Radical Scavenging,Molecular Transport	Quantity of superoxide	0.000303	BID,GPX1,LDLR	3
Cancer,Organismal Injury and Abnormalities	Head and neck tumor	0.000307	AACS,ACOT8,ACTG1,ALG5,AMACR,AP3M1,APEH,ATG7,BID,BLMH,C1QBP,CD36,CD38,COX15,CRKL,DDC,DPP3,DPYD,EHD1,F11R,GAMT,GCDH,GLRX5,GNMT,GPX1,GSTM2,HGD,HSDL2,KYNU,LDLR,MFN2,MYO1B,OAT,OXR1,PA2G4,PEX16,PEX6,PPCS,PPOX,PPP5C,PRDX2,PTBP1,PXMP2,SGK2,SND1,TBCEL,TBL2,UBA5	48
Cell-To-Cell Signaling and Interaction,Hematological System Development and Function,Inflammatory Response	Aggregation of blood platelets	0.000328	ACTG1,ATG7,CD36,F11R,PRDX2	5
Lipid Metabolism,Molecular Transport,Small Molecule Biochemistry	Abnormal quantity of triacylglycerol	0.000334	CD36,LDLR	2
Nucleic Acid Metabolism,Small Molecule Biochemistry	Catabolism of nucleotide	0.000353	DPYD,GPX1,NUDT7	3
Developmental Disorder,Hereditary Disorder,Metabolic Disease,Organismal Injury and Abnormalities	Zellweger peroxisome biogenesis disorder 1A	0.000394	PEX16,PEX6	2
Cellular Assembly and Organization	Opening of permeability transition pores	0.000394	BID,MFN2	2
Connective Tissue Disorders,Inflammatory Disease,Inflammatory Response,Organismal Injury and Abnormalities,Skeletal and Muscular Disorders	Inflammation of ankle joint	0.000394	BID,LDLR	2
Free Radical Scavenging,Small Molecule Biochemistry	Metabolism of hydrogen peroxide	0.000396	CD36,GPX1,MFN2,PRDX2	4
Cellular Compromise	Dysfunction of mitochondria	0.000427	ATG7,BID,MFN2	3
Dermatological Diseases and Conditions,Organismal Injury and Abnormalities	Chronic psoriasis	0.000448	ATOX1,C1QBP,KYNU,LDLR	4
Nucleic Acid Metabolism,Small Molecule Biochemistry	Metabolism of purine nucleotide	0.000448	CD38,GPX1,NUDT7,PPCS	4
Nucleic Acid Metabolism,Small Molecule Biochemistry,Vitamin and Mineral Metabolism	Metabolism of coenzyme A	0.000459	NUDT7,PPCS	2
Free Radical Scavenging,Molecular Transport	Quantity of reactive oxygen species	0.000474	ATG7,BID,GPX1,LDLR,PRDX2	5
Cellular Compromise	Fragmentation of mitochondria	0.00051	ATG7,BID,MFN2	3
Cancer,Organismal Injury and Abnormalities	Abdominal adenocarcinoma	0.000535	AACS,ACOT8,ACTG1,ALG5,AMACR,AP3M1,APEH,ATG7,BID,BLMH,C1QBP,CD36,CD38,COX15,CRKL,DDC,DPP3,DPYD,EHD1,EHD3,GAMT,GCDH,GLRX5,GNMT,GPX1,GSTM2,HGD,HSDL2,KYNU,LDLR,MFN2,MYO1B,NUDT7,OAT,OXR1,PA2G4,PEX16,PEX6,PPOX,PPP5C,PRDX2,PTBP1,PXMP2,SGK2,SND1,TBL2,UBA5	47
Carbohydrate Metabolism	Quantity of carbohydrate	0.000571	ATG7,BID,C1QBP,CD36,CD38,GNMT,GPX1,LDLR	8
Molecular Transport,Protein Trafficking	Import of protein	0.000579	BID,MFN2,PEX16,PEX6	4
Lipid Metabolism,Molecular Transport,Small Molecule Biochemistry	Accumulation of lipid	0.000584	ATG7,BID,CD36,GNMT,LDLR,PPP5C	6
Cell Morphology	Size of cells	0.000612	ATG7,CRKL,EHD1,GPX1,LDLR,MFN2,PPP5C,PTBP1	8
Cancer,Endocrine System Disorders,Organismal Injury and Abnormalities	Thyroid carcinoma	0.000627	AACS,ACTG1,ALG5,AP3M1,ATG7,BID,BLMH,C1QBP,CD36,CD38,COX15,CRKL,DDC,DPP3,DPYD,EHD1,F11R,GAMT,GCDH,GLRX5,GNMT,GPX1,GSTM2,HGD,HSDL2,KYNU,LDLR,MFN2,MYO1B,OAT,OXR1,PA2G4,PEX16,PEX6,PPCS,PPOX,PPP5C,PRDX2,PTBP1,SGK2,SND1,TBL2,UBA5	43
Cell Death and Survival,Hair and Skin Development and Function	Cell viability of epithelial cell lines	0.000633	ALG5,DPYD,UBA5,UFM1	4
Lipid Metabolism,Molecular Transport,Small Molecule Biochemistry	Abnormal quantity of lipid	0.000647	AMACR,CD36,GPX1,LDLR	4
Cell-To-Cell Signaling and Interaction	Aggregation of cells	0.000654	ACTG1,ATG7,CD36,CD38,F11R,PRDX2	6
Neurological Disease	Neurological signs	0.000673	CD36,CD38,DDC,F11R,LDLR,MFN2,MYO1B,OXR1,PRDX2	9
Protein Synthesis	Quantity of vldl triglyceride in blood	0.000683	CD36,LDLR	2
Cell Morphology,Cellular Assembly and Organization,Cellular Function and Maintenance,Inflammatory Response	Accumulation of autophagosomes	0.000683	CD38,MFN2	2
Cell Death and Survival	Cell death of sarcoma cell lines	0.000705	ATG7,BID,MFN2,PPP5C,SND1	5
Cardiovascular Disease,Metabolic Disease,Neurological Disease,Organismal Injury and Abnormalities,Psychological Disorders	Cerebral amyloid angiopathy	0.000767	CD36,LDLR	2
Neurological Disease	Dyskinesia	0.000829	CD38,DDC,F11R,LDLR,MFN2,MYO1B,OXR1,PRDX2	8
Hereditary Disorder,Neurological Disease,Organismal Injury and Abnormalities	Autosomal recessive neurological disorder	0.000856	COX15,DPYD,GAMT,LDLR,MFN2,OXR1,PEX6,UBA5,UFM1	9
Lipid Metabolism,Molecular Transport,Small Molecule Biochemistry	Excretion of sterol	0.000856	GNMT,LDLR	2
Molecular Transport,Protein Synthesis,Protein Trafficking	Localization of autoantibody	0.000856	ATG7,LDLR	2
Cellular Development,Cellular Growth and Proliferation,Hematological System Development and Function,Lymphoid Tissue Structure and Development	Cell proliferation of T lymphocytes	0.000885	AMACR,C1QBP,CD36,CD38,EHD1,EHD3,MFN2,PRDX2	8
Cell-To-Cell Signaling and Interaction,Nervous System Development and Function	Activation of neuroglia	0.000901	ATG7,CD36,LDLR,MFN2	4
Cell Death and Survival	Apoptosis	0.00093	ATG7,ATOX1,BID,C1QBP,CD36,CD38,CRKL,DPP3,EHD1,EHD3,GNMT,GPX1,LDLR,MFN2,OXR1,PA2G4,PPP5C,PRDX2,SND1,UFM1	20
Free Radical Scavenging,Small Molecule Biochemistry	Catabolism of hydrogen peroxide	0.00095	GPX1,PRDX2	2
Cellular Development,Cellular Growth and Proliferation	Cell proliferation of hepatoma cell lines	0.000984	ATG7,C1QBP,GNMT,PRDX2,SND1	5
Energy Production,Lipid Metabolism,Small Molecule Biochemistry	Oxidation of long chain fatty acid	0.00105	ATG7,BID,CD36	3
Cellular Assembly and Organization,Cellular Function and Maintenance	Organization of peroxisomes	0.00105	PEX16,PEX6	2
Cardiovascular System Development and Function,Hematological System Development and Function	End diastolic pressure of heart	0.00105	CD36,GPX1	2
Lipid Metabolism,Small Molecule Biochemistry	Storage of cholesterol	0.00105	CD36,EHD1	2
Connective Tissue Development and Function,Tissue Morphology	Quantity of connective tissue	0.00105	AMACR,ATG7,CD36,DPP3,GAMT,GPX1,LDLR,PRDX2	8
Cancer,Endocrine System Disorders,Organismal Injury and Abnormalities	Endocrine gland tumor	0.00114	AACS,ACTG1,ALG5,AP3M1,ATG7,BID,BLMH,C1QBP,CD36,CD38,COX15,CRKL,DDC,DPP3,DPYD,EHD1,F11R,GAMT,GCDH,GLRX5,GNMT,GPX1,GSTM2,HGD,HSDL2,KYNU,LDLR,MFN2,MYO1B,OAT,OXR1,PA2G4,PEX16,PEX6,PPCS,PPOX,PPP5C,PRDX2,PTBP1,PXMP2,SGK2,SND1,TBL2,UBA5	44
Cancer,Organismal Injury and Abnormalities	Head and neck carcinoma	0.00115	AACS,ACTG1,ALG5,AP3M1,ATG7,BID,BLMH,C1QBP,CD36,CD38,COX15,CRKL,DDC,DPP3,DPYD,EHD1,F11R,GAMT,GCDH,GLRX5,GNMT,GPX1,GSTM2,HGD,HSDL2,KYNU,LDLR,MFN2,MYO1B,OAT,OXR1,PA2G4,PEX16,PEX6,PPCS,PPOX,PPP5C,PRDX2,PTBP1,PXMP2,SGK2,SND1,TBL2,UBA5	44
Cellular Assembly and Organization	Activation of mitochondria	0.00115	ATG7,BID	2
Inflammatory Response	Inflammatory response of lung	0.00115	ATG7,CD36	2
Lipid Metabolism,Molecular Transport,Small Molecule Biochemistry	Concentration of prostaglandin	0.00119	CD36,GPX1,LDLR	3
Carbohydrate Metabolism,Lipid Metabolism,Molecular Transport,Small Molecule Biochemistry	Concentration of phosphatidic acid	0.00122	BID,CD36,CD38,LDLR	4
Cell Death and Survival,Embryonic Development	Cell viability of embryonic cell lines	0.00126	ALG5,DPYD,UBA5,UFM1	4
Carbohydrate Metabolism,Lipid Metabolism,Molecular Transport,Small Molecule Biochemistry	Concentration of phosphatidylserine	0.00137	BID,CD38	2
Cellular Assembly and Organization,Cellular Function and Maintenance	Function of mitochondria	0.00143	BID,GPX1,MFN2	3
Cardiovascular Disease,Hereditary Disorder,Organismal Injury and Abnormalities	Familial cardiovascular disease	0.00144	CD36,COX15,CRKL,DDC,KYNU,LDLR,PPCS	7
Digestive System Development and Function,Endocrine System Disorders,Gastrointestinal Disease,Organ Morphology,Organismal Development,Organismal Injury and Abnormalities	Abnormal morphology of islets of Langerhans	0.00147	BID,CD38,GPX1	3
Inflammatory Response	Inflammation of absolute anatomical region	0.00148	AMACR,ATG7,BID,CD36,CD38,EHD1,EHD3,GLRX5,GNMT,GPX1,LDLR,PRDX2	12
Cardiovascular Disease,Cellular Development,Cellular Growth and Proliferation,Organismal Injury and Abnormalities	Generation of foam cells	0.00149	CD36,LDLR	2
Energy Production,Lipid Metabolism,Small Molecule Biochemistry	Beta-oxidation of long chain fatty acid	0.00149	ATG7,BID	2
Organismal Development,Organismal Injury and Abnormalities	Abnormal morphology of abdomen	0.00155	AMACR,BID,CD36,CD38,CRKL,EHD3,GPX1,LDLR,PPP5C,PRDX2	10
Cardiovascular System Development and Function,Organismal Development,Tissue Morphology	Morphology of endothelial tissue	0.00156	ATG7,EHD3,F11R	3
Molecular Transport,Protein Synthesis,Protein Trafficking	Localization of protein	0.00158	ATG7,C1QBP,EHD3,F11R,LDLR	5
Inflammatory Response,Organismal Injury and Abnormalities	Inflammation of organ	0.00158	AMACR,ATG7,BID,BLMH,CD36,CD38,EHD1,EHD3,GLRX5,GNMT,GPX1,LDLR,PRDX2	13
Endocrine System Disorders,Hematological Disease,Metabolic Disease,Organismal Injury and Abnormalities	Hyperglycemia	0.00161	ATG7,CD36,GPX1,LDLR	4
Lipid Metabolism,Molecular Transport,Small Molecule Biochemistry	Abnormal quantity of cholesterol	0.00161	AMACR,LDLR	2
Cardiovascular Disease	Plaque	0.00161	LDLR,PRDX2	2
Cardiovascular System Development and Function	Morphology of cardiovascular system	0.00163	ATG7,CD36,CRKL,EHD3,F11R,GLRX5,GPX1,LDLR,PPCS,PPP5C	10
Amino Acid Metabolism,Small Molecule Biochemistry	Catabolism of aromatic amino acid	0.00174	HGD,KYNU	2
Amino Acid Metabolism,Post-Translational Modification,Small Molecule Biochemistry	Conversion of amino acids	0.00174	DDC,OAT	2
Cell Morphology,Cellular Movement	Cell spreading	0.00174	CD36,CRKL,EHD1,MFN2,PTBP1	5
Cancer,Organismal Injury and Abnormalities	Formation of solid tumor	0.00177	ACOT8,ACTG1,ALG5,AMACR,APEH,ATG7,BID,C1QBP,CD36,CD38,COX15,CRKL,DDC,DPP3,DPYD,EHD1,EHD3,F11R,GAMT,GCDH,GLRX5,GNMT,GPX1,GSTM2,HGD,KYNU,LDLR,MFN2,MYO1B,NUDT7,OAT,OXR1,PA2G4,PEX16,PEX6,PPCS,PPOX,PPP5C,PRDX2,PTBP1,PXMP2,SGK2,SND1,TBCEL,TBL2,UBA5	46
Connective Tissue Development and Function,Tissue Morphology	Quantity of adipose tissue	0.00178	AMACR,ATG7,CD36,GAMT,LDLR	5
Organismal Injury and Abnormalities,Tissue Morphology	Size of lesion	0.00186	ATG7,BID,CD38,GPX1,LDLR,PRDX2	6
Tissue Morphology	Thickness of epithelial tissue	0.00187	ATG7,EHD3	2
Cellular Function and Maintenance,Inflammatory Response	Phagocytosis	0.00189	ATG7,CD36,CD38,EHD1,LDLR,MFN2	6
Free Radical Scavenging,Molecular Transport	Accumulation of reactive oxygen species	0.0019	ATG7,GPX1,MFN2	3
Neurological Disease	Movement Disorders	0.00192	ATG7,BID,CD38,DDC,F11R,LDLR,MFN2,MYO1B,OXR1,PRDX2,UBA5	11
Cardiovascular Disease,Hereditary Disorder,Organismal Injury and Abnormalities	Familial heart disease	0.00197	COX15,CRKL,KYNU,LDLR,PPCS	5
Cell Death and Survival,Organismal Injury and Abnormalities,Respiratory Disease	Cell death of pneumocytes	0.002	BID,CD36	2
Cell-To-Cell Signaling and Interaction	Activation of central nervous system cells	0.00211	CD36,LDLR,MFN2	3
Hereditary Disorder,Neurological Disease,Organismal Injury and Abnormalities,Psychological Disorders,Skeletal and Muscular Disorders	Huntington Disease	0.00213	CD38,F11R,LDLR,MFN2,MYO1B,OXR1,PRDX2	7
Cellular Development,Cellular Growth and Proliferation	Cell proliferation of breast cancer cell lines	0.00214	ATG7,C1QBP,GPX1,PA2G4,PPP5C,PRDX2,PTBP1	7
Cell Death and Survival	Cell death of bone cancer cell lines	0.00228	ATG7,BID,MFN2,SND1	4
Carbohydrate Metabolism,Drug Metabolism,Small Molecule Biochemistry	Circulation of daunorubicin	0.00229	LDLR	1
Cellular Movement	Dissemination of Staphylococcus aureus	0.00229	C1QBP	1
Amino Acid Metabolism,Small Molecule Biochemistry	Hydrolysis of L-lysine	0.00229	BLMH	1
Developmental Disorder,Hereditary Disorder,Metabolic Disease,Organismal Injury and Abnormalities	Peroxisome biogenesis disorder 8a (zellweger)	0.00229	PEX16	1
Cell-To-Cell Signaling and Interaction,Embryonic Development	Binding of cytotrophoblastic cells	0.00229	C1QBP	1
Drug Metabolism,Nucleic Acid Metabolism,RNA Post-Transcriptional Modification,Small Molecule Biochemistry	Conversion of 5-fluorouracil	0.00229	DPYD	1
Cellular Compromise	Rupture of lipid bilayer	0.00229	BID	1
Hereditary Disorder,Neurological Disease,Organismal Injury and Abnormalities,Skeletal and Muscular Disorders	Autosomal dominant axonal Charcot-Marie-Tooth disease type 2A2	0.00229	MFN2	1
Amino Acid Metabolism,Drug Metabolism,Post-Translational Modification,Small Molecule Biochemistry	Conversion of levodopa	0.00229	DDC	1
Amino Acid Metabolism,Small Molecule Biochemistry	Hydrolysis of L-phenylalanine	0.00229	BLMH	1
Cell Death and Survival	Recovery of oocytes	0.00229	PPP5C	1
Cell-To-Cell Signaling and Interaction,Post-Translational Modification,Small Molecule Biochemistry	Decarboxylation of 5-hydroxytryptamine	0.00229	DDC	1
Amino Acid Metabolism,Post-Translational Modification,Small Molecule Biochemistry	Conversion of L-proline	0.00229	OAT	1
Lipid Metabolism,Small Molecule Biochemistry	Incorporation of 15-(4-iodophenyl)-3-methylpentadecanoic acid	0.00229	CD36	1
Infectious Diseases	Replication of simian-human immunodeficiency virus	0.00229	PRDX2	1
Drug Metabolism,Nucleic Acid Metabolism,Small Molecule Biochemistry	Clearance of 5-fluorouracil	0.00229	DPYD	1
Cell-To-Cell Signaling and Interaction,Cellular Function and Maintenance,Inflammatory Response	Phagocytosis of Bacille Calmette-Guerin	0.00229	CD38	1
Auditory Disease,Dental Disease,Dermatological Diseases and Conditions,Developmental Disorder,Gastrointestinal Disease,Hereditary Disorder,Metabolic Disease,Neurological Disease,Organismal Injury and Abnormalities,Skeletal and Muscular Disorders	Heimler syndrome type 2	0.00229	PEX6	1
Nucleic Acid Metabolism,Small Molecule Biochemistry	Degradation of 5-fluorouracil	0.00229	DPYD	1
Cardiovascular Disease,Hereditary Disorder,Metabolic Disease,Neurological Disease,Organismal Injury and Abnormalities,Skeletal and Muscular Disorders	Fatal infantile cardioencephalomyopathy due to cytochrome C oxidase deficiency 2	0.00229	COX15	1
Drug Metabolism,Nucleic Acid Metabolism,Small Molecule Biochemistry	Metabolism of 5-fluorouracil	0.00229	DPYD	1
Amino Acid Metabolism,Small Molecule Biochemistry	Hydrolysis of glycine	0.00229	BLMH	1
Hereditary Disorder,Neurological Disease,Organismal Injury and Abnormalities,Psychological Disorders	Hypomyelinating leukodystrophy type 14	0.00229	UFM1	1
Cardiovascular Disease,Cardiovascular System Development and Function,Hereditary Disorder,Organ Morphology,Organismal Development,Organismal Injury and Abnormalities,Skeletal and Muscular Disorders	Dilated cardiomyopathy type 2C	0.00229	PPCS	1
Nucleic Acid Metabolism,Small Molecule Biochemistry	Reduction of pyrimidine base	0.00229	DPYD	1
Amino Acid Metabolism,Small Molecule Biochemistry	Hydrolysis of leucine	0.00229	BLMH	1
Cancer,Organismal Functions,Organismal Injury and Abnormalities,Tumor Morphology	Suppression of adenoma	0.00229	BID	1
Developmental Disorder,Hereditary Disorder,Metabolic Disease,Organismal Injury and Abnormalities,Renal and Urological Disease	Autosomal recessive glutaric acidemia type 1	0.00229	GCDH	1
Cell Death and Survival,Cellular Function and Maintenance	Delay in initiation of clearance of pneumocytes	0.00229	CD36	1
Developmental Disorder,Hereditary Disorder,Metabolic Disease,Organismal Injury and Abnormalities	Peroxisome biogenesis disorder 4B	0.00229	PEX6	1
Cellular Development,Connective Tissue Development and Function,Hematopoiesis,Tissue Development	Differentiation of colony forming unit fibroblasts	0.00229	CD38	1
Hematological Disease,Hereditary Disorder,Organismal Injury and Abnormalities	CD36 deficiency	0.00229	CD36	1
Developmental Disorder,Hereditary Disorder,Metabolic Disease,Organismal Injury and Abnormalities	Zellweger-like syndrome	0.00229	PEX6	1
Hereditary Disorder,Metabolic Disease,Organismal Injury and Abnormalities	Deficiency of aromatic-l-amino-acid decarboxylase	0.00229	DDC	1
Nucleic Acid Metabolism,Small Molecule Biochemistry,Vitamin and Mineral Metabolism	Catabolism of coenzyme A	0.00229	NUDT7	1
Amino Acid Metabolism,Small Molecule Biochemistry	Hydrolysis of citrulline	0.00229	BLMH	1
Molecular Transport,Protein Synthesis,Protein Trafficking	Localization of reporter protein	0.00229	C1QBP	1
Developmental Disorder,Hereditary Disorder,Metabolic Disease,Neurological Disease,Organismal Injury and Abnormalities	Autosomal recessive dihydropyrimidine dehydrogenase deficiency	0.00229	DPYD	1
Antimicrobial Response	Aggregation of rhinovirus	0.00229	LDLR	1
Infectious Diseases	Attachment of Reoviridae	0.00229	F11R	1
Lipid Metabolism,Molecular Transport,Small Molecule Biochemistry	Translocation of BODIPY FL C5-HPC	0.00229	BID	1
Lipid Metabolism,Molecular Transport,Small Molecule Biochemistry	Uptake of omega-(4-iodophenyl)pentadecanoic acid	0.00229	CD36	1
Cancer,Cellular Response to Therapeutics,Organismal Injury and Abnormalities	Paclitaxel resistance of neuroblastoma cell lines	0.00229	ACTG1	1
Infectious Diseases	Internalization of Hepatitis C virus	0.00229	LDLR	1
Developmental Disorder,Hereditary Disorder,Metabolic Disease,Organismal Injury and Abnormalities	Peroxisome biogenesis disorder 8B	0.00229	PEX16	1
Developmental Disorder,Hereditary Disorder,Metabolic Disease,Neurological Disease,Organismal Injury and Abnormalities,Psychological Disorders	Guanidinoacetate methyltransferase deficiency	0.00229	GAMT	1
Cancer,Hematological Disease,Organismal Injury and Abnormalities	Severe myeloproliferative disorder	0.00229	ATG7	1
Immunological Disease,Inflammatory Disease,Inflammatory Response,Neurological Disease,Organismal Injury and Abnormalities	Preclinical stage experimental autoimmune encephalomyelitis	0.00229	AMACR	1
Drug Metabolism	Inactivation of bleomycin	0.00229	BLMH	1
Amino Acid Metabolism,Small Molecule Biochemistry	Hydrolysis of L-isoleucine	0.00229	BLMH	1
Dermatological Diseases and Conditions,Inflammatory Disease,Inflammatory Response,Organismal Injury and Abnormalities	Dermatitis of tail	0.00229	BLMH	1
Lipid Metabolism,Nucleic Acid Metabolism,Small Molecule Biochemistry	Conversion of (2R,6)-dimethylheptanoyl-coenzyme A	0.00229	AMACR	1
Amino Acid Metabolism,Small Molecule Biochemistry	Hydrolysis of L-aspartic acid	0.00229	BLMH	1
Hereditary Disorder,Metabolic Disease,Organismal Injury and Abnormalities	Combined oxidative phosphorylation deficiency 33	0.00229	C1QBP	1
Hereditary Disorder,Metabolic Disease,Organismal Injury and Abnormalities	Glutathione peroxidase deficiency	0.00229	GPX1	1
Hereditary Disorder,Neurological Disease,Organismal Injury and Abnormalities,Skeletal and Muscular Disorders	Autosomal recessive axonal Charcot-Marie-Tooth disease type 2A2B	0.00229	MFN2	1
Developmental Disorder,Neurological Disease,Organismal Injury and Abnormalities	Dystrophy of fiber tract	0.00229	ATG7	1
Organismal Functions	Locomotor depression	0.00229	ATG7	1
Cancer,Cellular Development,Organismal Injury and Abnormalities,Tumor Morphology	Differentiation of chronic lymphocytic leukemia cells	0.00229	CD38	1
Developmental Disorder,Hereditary Disorder,Metabolic Disease,Organismal Injury and Abnormalities	Peroxisome biogenesis disorder 4a (zellweger)	0.00229	PEX6	1
Developmental Disorder,Hereditary Disorder,Neurological Disease,Organismal Injury and Abnormalities	Early infantile epileptic encephalopathy type 44	0.00229	UBA5	1
Developmental Disorder,Gastrointestinal Disease,Hepatic System Disease,Hereditary Disorder,Metabolic Disease,Organismal Injury and Abnormalities	Congenital bile acid synthesis defect type 4	0.00229	AMACR	1
Developmental Disorder,Hematological Disease,Hereditary Disorder,Metabolic Disease,Organismal Injury and Abnormalities	Childhood-onset spasticity with hyperglycinemia	0.00229	GLRX5	1
Auditory Disease,Hereditary Disorder,Neurological Disease,Organismal Injury and Abnormalities	Autosomal dominant deafness type 20	0.00229	ACTG1	1
Amino Acid Metabolism,Small Molecule Biochemistry	Degradation of citrulline	0.00229	BLMH	1
Cardiovascular Disease,Developmental Disorder,Hematological Disease,Hereditary Disorder,Organismal Injury and Abnormalities	Pyridoxine-refractory sideroblastic anemia type 3	0.00229	GLRX5	1
Cancer,Cell Death and Survival,Organismal Injury and Abnormalities,Tumor Morphology	Apoptosis of leukemia stem cells	0.00229	ATG7	1
Cardiovascular Disease,Organismal Injury and Abnormalities	Fibrosis of aorta	0.00229	LDLR	1
Amino Acid Metabolism,Drug Metabolism,Post-Translational Modification,Small Molecule Biochemistry	Decarboxylation of levodopa	0.00229	DDC	1
Developmental Disorder,Hereditary Disorder,Metabolic Disease,Organismal Injury and Abnormalities	Alpha-methylacyl-CoA racemase deficiency	0.00229	AMACR	1
Nucleic Acid Metabolism,Small Molecule Biochemistry	Degradation of pyrimidine	0.00229	DPYD	1
Amino Acid Metabolism,Small Molecule Biochemistry	Hydrolysis of L-tyrosine	0.00229	BLMH	1
Infectious Diseases	Active stage tuberculosis	0.00229	MFN2	1
Cellular Function and Maintenance	Uptake of Bacille Calmette-Guerin	0.00229	ATG7	1
Gastrointestinal Disease,Hematological Disease,Hepatic System Disease,Hereditary Disorder,Metabolic Disease,Organismal Injury and Abnormalities	Homozygous variegate porphyria	0.00229	PPOX	1
Hereditary Disorder,Neurological Disease,Organismal Injury and Abnormalities	Autosomal recessive spinocerebellar ataxia type 24	0.00229	UBA5	1
Connective Tissue Disorders,Developmental Disorder,Organismal Injury and Abnormalities,Skeletal and Muscular Disorders	Otic hypertelorism	0.00229	CRKL	1
Developmental Disorder,Hereditary Disorder,Neurological Disease,Organismal Injury and Abnormalities	Cerebellar hypoplasia or atrophy, epilepsy, and global developmental delay	0.00229	OXR1	1
Cell Morphology,Cellular Assembly and Organization	Area of Nucleus	0.00229	CRKL	1
Immunological Disease,Inflammatory Disease,Inflammatory Response,Neurological Disease,Organismal Injury and Abnormalities	Early stage experimental autoimmune encephalomyelitis	0.00229	AMACR	1
Nervous System Development and Function	Adaptation of hair cells	0.00229	MYO1B	1
Cardiovascular Disease,Connective Tissue Disorders,Developmental Disorder,Hereditary Disorder,Metabolic Disease,Organismal Injury and Abnormalities,Renal and Urological Disease,Skeletal and Muscular Disorders	Vertebral, cardiac, renal, and limb defects syndrome 2	0.00229	KYNU	1
Amino Acid Metabolism,Small Molecule Biochemistry	Hydrolysis of L-histidine	0.00229	BLMH	1
Amino Acid Metabolism,Small Molecule Biochemistry	Hydrolysis of L-tryptophan	0.00229	BLMH	1
Cancer,Cellular Response to Therapeutics,Organismal Injury and Abnormalities	Epithilone B resistance of neuroblastoma cell lines	0.00229	ACTG1	1
DNA Replication, Recombination, and Repair,Nucleic Acid Metabolism,Small Molecule Biochemistry	Catabolism of thymidine	0.00229	DPYD	1
Connective Tissue Disorders,Developmental Disorder,Hereditary Disorder,Ophthalmic Disease,Organismal Injury and Abnormalities,Skeletal and Muscular Disorders	Baraitser-Winter syndrome type 2	0.00229	ACTG1	1
Cardiovascular Disease,Organismal Injury and Abnormalities	Fibrosis of pulmonary artery	0.00229	BLMH	1
Amino Acid Metabolism,Small Molecule Biochemistry	Hydrolysis of L-serine	0.00229	BLMH	1
Amino Acid Metabolism,Small Molecule Biochemistry	Hydrolysis of L-methionine	0.00229	BLMH	1
Cell Morphology,Cellular Function and Maintenance	Autophagy of osteocytes	0.00229	ATG7	1
Cell Death and Survival	Apoptosis of eosinophils	0.00229	BID,PPP5C	2
Cell Death and Survival	Cell death of neuroblastoma cell lines	0.00231	ATG7,BID,OXR1,PRDX2	4
Cancer,Gastrointestinal Disease,Organismal Injury and Abnormalities	Digestive organ tumor	0.00234	AACS,ACOT8,ACTG1,ALG5,AMACR,AP3M1,APEH,ATG7,BID,BLMH,C1QBP,CD36,CD38,COX15,DDC,DPP3,DPYD,EHD1,EHD3,F11R,GAMT,GCDH,GLRX5,GNMT,GPX1,HGD,HSDL2,KYNU,LDLR,MFN2,MYO1B,NUDT7,OAT,OXR1,PA2G4,PEX16,PEX6,PPOX,PPP5C,PRDX2,PTBP1,PXMP2,SGK2,SND1,TBCEL,TBL2,UBA5	47
Inflammatory Response	Inflammatory response	0.00238	ATG7,BID,C1QBP,CD36,CD38,F11R,GPX1,LDLR,MFN2	9
Metabolic Disease,Organismal Injury and Abnormalities	Mitochondrial disorder	0.00242	AMACR,C1QBP,COX15,MFN2	4
Small Molecule Biochemistry	Synthesis of heme	0.00244	COX15,PPOX	2
Cell Morphology,Cellular Movement,Embryonic Development	Cell spreading of embryonic cell lines	0.00244	EHD1,PTBP1	2
Cell Death and Survival	Cell viability	0.00245	ALG5,ATG7,BID,CD38,CRKL,DPP3,DPYD,GAMT,GPX1,PRDX2,SND1,UBA5,UFM1	13
Energy Production,Lipid Metabolism,Small Molecule Biochemistry	Oxidation of fatty acid	0.00249	ATG7,BID,CD36,GCDH	4
Connective Tissue Development and Function,Skeletal and Muscular System Development and Function,Tissue Development	Size of bone	0.00258	ATG7,CD36,CRKL,DPP3,LDLR	5
Lipid Metabolism,Nucleic Acid Metabolism,Small Molecule Biochemistry	Synthesis of acyl-coenzyme A	0.00259	GCDH,PPCS	2
Cell Death and Survival	Apoptosis of sarcoma cell lines	0.00271	ATG7,MFN2,PPP5C,SND1	4
Cellular Assembly and Organization,Molecular Transport,Protein Trafficking	Mitochondrial import of protein	0.00291	BID,MFN2	2
Lipid Metabolism,Molecular Transport,Small Molecule Biochemistry	Secretion of triacylglycerol	0.00291	CD36,LDLR	2
Cardiovascular Disease,Organismal Injury and Abnormalities	Abnormality of aortic arch	0.00291	CRKL,GPX1	2
Digestive System Development and Function,Gastrointestinal Disease	Abnormal morphology of digestive system	0.00292	AMACR,BID,CD36,CD38,CRKL,GPX1,LDLR	7
Cancer,Gastrointestinal Disease,Organismal Injury and Abnormalities	Gastrointestinal tract cancer	0.00303	AACS,ACTG1,ALG5,AMACR,AP3M1,APEH,ATG7,BID,BLMH,C1QBP,CD36,CD38,COX15,DDC,DPP3,DPYD,EHD1,EHD3,F11R,GAMT,GCDH,GLRX5,GNMT,GPX1,HGD,HSDL2,KYNU,LDLR,MFN2,MYO1B,NUDT7,OAT,OXR1,PA2G4,PEX16,PEX6,PPOX,PPP5C,PTBP1,PXMP2,SGK2,SND1,TBL2,UBA5	44
Cell Death and Survival	Neuronal cell death	0.0031	ATG7,BID,GPX1,MFN2,OXR1,PA2G4,PPP5C,PRDX2	8
Cell Death and Survival	Cell death of hepatoma cell lines	0.00311	ATG7,BID,DPYD,MFN2	4
Cancer,Gastrointestinal Disease,Organismal Injury and Abnormalities	Malignant neoplasm of large intestine	0.00312	AACS,ACTG1,ALG5,AMACR,AP3M1,APEH,ATG7,BID,BLMH,C1QBP,CD36,CD38,COX15,DDC,DPP3,DPYD,EHD1,EHD3,GAMT,GCDH,GLRX5,GNMT,GPX1,HGD,HSDL2,KYNU,LDLR,MFN2,MYO1B,NUDT7,OAT,OXR1,PEX16,PEX6,PPOX,PPP5C,PTBP1,PXMP2,SGK2,SND1,TBL2,UBA5	42
Lipid Metabolism,Molecular Transport,Small Molecule Biochemistry	Concentration of fatty acid	0.00312	AMACR,ATG7,CD36,GPX1,LDLR	5
Cellular Development,Cellular Growth and Proliferation	Proliferation of blood cells	0.00315	AMACR,ATG7,C1QBP,CD36,CD38,EHD1,EHD3,MFN2,PRDX2	9
Cellular Assembly and Organization,Tissue Development	Formation of tubules	0.00325	EHD1,MYO1B	2
Dermatological Diseases and Conditions,Organismal Injury and Abnormalities	Peeling of skin	0.00325	BLMH,LDLR	2
Organismal Injury and Abnormalities,Renal and Urological Disease	Urination disorder	0.00328	EHD3,GCDH,KYNU,OAT,PEX16	5
Digestive System Development and Function	Morphology of digestive system	0.00333	AMACR,BID,CD36,CD38,CRKL,GNMT,GPX1,LDLR	8
Free Radical Scavenging,Small Molecule Biochemistry	Biosynthesis of hydrogen peroxide	0.00337	CD36,MFN2,PRDX2	3
Organismal Functions	Basal metabolic rate	0.00342	CD36,CD38	2
Embryonic Development,Nervous System Development and Function,Organ Development,Organ Morphology,Organismal Development,Tissue Development,Visual System Development and Function	Morphology of eye	0.00351	ATG7,BID,CD36,LDLR,OAT	5
Cell Death and Survival	Removal of cells	0.00351	ATG7,CD36,LDLR	3
Cell Morphology,Digestive System Development and Function,Organ Morphology,Organismal Development	Morphology of beta islet cells	0.00359	BID,CD38,GPX1	3
Lipid Metabolism,Small Molecule Biochemistry,Vitamin and Mineral Metabolism	Homeostasis of cholesterol	0.00359	CD36,EHD1,LDLR	3
Molecular Transport,Protein Trafficking	Transport of protein	0.00361	BID,EHD1,MFN2,PEX16,PEX6	5
Cellular Function and Maintenance	Uptake of bacteria	0.00379	ATG7,C1QBP	2
Lipid Metabolism,Small Molecule Biochemistry	Esterification of cholesterol	0.00379	CD36,LDLR	2
Cell Death and Survival	Recovery of cells	0.00379	CD38,PPP5C	2
Cell Morphology,Digestive System Development and Function,Endocrine System Disorders,Gastrointestinal Disease,Organ Morphology,Organismal Development,Organismal Injury and Abnormalities	Abnormal morphology of beta islet cells	0.00379	BID,GPX1	2
Lipid Metabolism,Small Molecule Biochemistry	Metabolism of triacylglycerol	0.00382	CD36,GPX1,LDLR	3
Embryonic Development,Nervous System Development and Function,Organ Development,Organismal Development,Tissue Development,Visual System Development and Function	Formation of eye	0.00382	ATG7,BID,CD36,LDLR,MFN2,OAT	6
Cell-To-Cell Signaling and Interaction,Hematological System Development and Function,Immune Cell Trafficking,Inflammatory Response,Nervous System Development and Function	Activation of microglia	0.00398	ATG7,CD36,MFN2	3
Lipid Metabolism,Molecular Transport,Small Molecule Biochemistry	Absorption of cholesterol	0.00398	CD36,LDLR	2
Lipid Metabolism,Small Molecule Biochemistry,Vitamin and Mineral Metabolism	Catabolism of terpenoid	0.00398	AMACR,LDLR	2
Cancer,Gastrointestinal Disease,Organismal Injury and Abnormalities	Digestive system cancer	0.00408	AACS,ACOT8,ACTG1,ALG5,AMACR,AP3M1,APEH,ATG7,BID,BLMH,C1QBP,CD36,CD38,COX15,DDC,DPP3,DPYD,EHD1,EHD3,F11R,GAMT,GCDH,GLRX5,GNMT,GPX1,HGD,HSDL2,KYNU,LDLR,MFN2,MYO1B,NUDT7,OAT,OXR1,PA2G4,PEX16,PEX6,PPOX,PPP5C,PTBP1,PXMP2,SGK2,SND1,TBCEL,TBL2,UBA5	46
Nucleic Acid Metabolism,Small Molecule Biochemistry	Catabolism of purine nucleotide	0.00417	GPX1,NUDT7	2
Amino Acid Metabolism,Small Molecule Biochemistry	Metabolism of sulfur amino acid	0.00417	BLMH,GNMT	2
Carbohydrate Metabolism	Gluconeogenesis	0.00422	CD36,GNMT,MFN2	3
Embryonic Development,Nervous System Development and Function,Organ Development,Organ Morphology,Organismal Development,Tissue Development,Visual System Development and Function	Morphology of retina	0.0043	ATG7,CD36,LDLR,OAT	4
Cell-To-Cell Signaling and Interaction,Inflammatory Response	Immune response of leukocyte cell lines	0.00437	CD36,CD38	2
Digestive System Development and Function,Embryonic Development,Hepatic System Development and Function,Organ Development,Organismal Development,Tissue Development	Development of liver	0.00439	AACS,ATG7,CD38	3
Protein Synthesis	Quantity of enzyme	0.00447	AMACR,GNMT,LDLR	3
Lipid Metabolism,Molecular Transport,Small Molecule Biochemistry	Concentration of cholesterol ester	0.00457	CD36,LDLR	2
Nucleic Acid Metabolism,Small Molecule Biochemistry	Catabolism of uracil	0.00457	DPYD	1
Carbohydrate Metabolism	Accumulation of D-glucose	0.00457	C1QBP	1
Cell Morphology,Cellular Function and Maintenance	Autophagy of hippocampal neurons	0.00457	ATG7	1
Cardiovascular Disease,Organismal Injury and Abnormalities	Lipid core of atherosclerotic plaque	0.00457	LDLR	1
Cellular Compromise	Destabilization of lipid bilayer	0.00457	BID	1
Connective Tissue Disorders,Developmental Disorder,Hereditary Disorder,Organismal Injury and Abnormalities,Skeletal and Muscular Disorders	Catel-Manzke syndrome	0.00457	KYNU	1
Cellular Assembly and Organization,Cellular Function and Maintenance	Formation of hyaluronan cable-like structure	0.00457	C1QBP	1
Cancer,Organismal Injury and Abnormalities,Tumor Morphology	Conversion of oncocytoma	0.00457	ATG7	1
Amino Acid Metabolism,Drug Metabolism,Small Molecule Biochemistry	Degradation of levodopa	0.00457	DDC	1
Cancer,Organismal Injury and Abnormalities,Respiratory Disease	Lung metastasis of bone cancer cell lines	0.00457	SND1	1
Cellular Compromise,Organismal Injury and Abnormalities,Renal and Urological Disease,Tissue Morphology	Degeneration of renal tubular epithelial cells	0.00457	CD36	1
Cell Cycle,Skeletal and Muscular System Development and Function	Arrest in cell cycle progression of vascular smooth muscle cells	0.00457	MFN2	1
Cellular Movement,Hematological System Development and Function,Hematopoiesis,Immune Cell Trafficking,Inflammatory Response	Migration of dendritic precursor cells	0.00457	CD38	1
Cellular Response to Therapeutics	Drug resistance of fibroblast cell lines	0.00457	ACTG1	1
Cardiovascular System Development and Function,Organ Morphology,Organismal Development	Area of aortic valve	0.00457	LDLR	1
Neurological Disease	Degeneration of fiber tract	0.00457	ATG7	1
Cell Death and Survival,Cellular Function and Maintenance	Clearance of breast cell lines	0.00457	ATG7	1
Cellular Development,Cellular Growth and Proliferation,Connective Tissue Development and Function,Tissue Development	Proliferation of skin fibroblast	0.00457	CD38	1
Cardiovascular Disease	Sinus pause	0.00457	EHD3	1
Cellular Function and Maintenance,Hematological System Development and Function,Hypersensitivity Response	Uptake of eosinophils	0.00457	CD36	1
Organismal Injury and Abnormalities	Foam cell lesion	0.00457	LDLR	1
Behavior,Developmental Disorder,Neurological Disease,Psychological Disorders	Autistic-like traits	0.00457	ATG7	1
Cell Death and Survival	Apoptosis of low-density mononuclear cells	0.00457	PPP5C	1
Cell-mediated Immune Response,Cellular Movement,Hematological System Development and Function,Immune Cell Trafficking	Immobilization of T lymphocytes	0.00457	F11R	1
Small Molecule Biochemistry	Biosynthesis of heme a	0.00457	COX15	1
Cancer,Organismal Injury and Abnormalities,Tissue Morphology,Tumor Morphology	Volume of adenoma	0.00457	ATG7	1
Amino Acid Metabolism,Small Molecule Biochemistry	Degradation of L-ornithine	0.00457	ATG7	1
Cell-To-Cell Signaling and Interaction	Attachment of colorectal cancer cell lines	0.00457	C1QBP	1
Embryonic Development,Nervous System Development and Function,Organ Development,Organ Morphology,Organismal Development,Tissue Development,Tissue Morphology,Visual System Development and Function	Thickness of retinal pigment epithelium	0.00457	ATG7	1
Amino Acid Metabolism,Small Molecule Biochemistry	Degradation of L-threonine	0.00457	BLMH	1
Hereditary Disorder,Ophthalmic Disease,Organismal Injury and Abnormalities	Gyrate atrophy	0.00457	OAT	1
Carbohydrate Metabolism,Skeletal and Muscular System Development and Function	Glycogenesis of soleus muscle	0.00457	CD36	1
Infectious Diseases	Internalization of Human rhinovirus 2	0.00457	LDLR	1
Infectious Diseases	Viral entry by virus chimera	0.00457	LDLR	1
Cardiovascular Disease,Hematological Disease,Hereditary Disorder,Metabolic Disease,Organismal Injury and Abnormalities	Familial hyperlipoproteinemia type IIa	0.00457	LDLR	1
Lipid Metabolism,Molecular Transport,Small Molecule Biochemistry,Vitamin and Mineral Metabolism	Quantity of alpha-tocopherol phosphate	0.00457	LDLR	1
Cancer,Organismal Injury and Abnormalities,Respiratory Disease	Lung metastasis of sarcoma cell lines	0.00457	SND1	1
Cancer,Gastrointestinal Disease,Organismal Injury and Abnormalities	Stage II microsatellite instability colorectal adenocarcinoma	0.00457	DPYD	1
Lipid Metabolism,Small Molecule Biochemistry	Incorporation of diacylglycerol	0.00457	CD36	1
Developmental Disorder,Hereditary Disorder,Neurological Disease,Organismal Injury and Abnormalities	Early infantile epileptic encephalopathy 42	0.00457	DPYD	1
Cellular Function and Maintenance,Skeletal and Muscular System Development and Function	Respiration of myofiber	0.00457	MFN2	1
Cell Death and Survival,Cellular Function and Maintenance	Clearance of Plasmodium	0.00457	CD36	1
Cardiovascular System Development and Function	Preservation of elastic lamina	0.00457	LDLR	1
Cell-To-Cell Signaling and Interaction	Aggregation of bone marrow cell lines	0.00457	CD38	1
Cell-To-Cell Signaling and Interaction	Attachment of embryonic cancer cell lines	0.00457	CD36	1
Cellular Movement	Extravasation by memory T lymphocytes	0.00457	F11R	1
Cardiovascular Disease,Organismal Injury and Abnormalities	Atherosclerosis of abdominal aorta	0.00457	LDLR	1
Lipid Metabolism,Nucleic Acid Metabolism,Small Molecule Biochemistry	Catabolism of acetyl-coenzyme A	0.00457	NUDT7	1
Cardiovascular Disease,Organismal Injury and Abnormalities	Regression of atherosclerotic lesion	0.00457	LDLR	1
Amino Acid Metabolism,Small Molecule Biochemistry	Hydrolysis of arginine	0.00457	BLMH	1
Tissue Morphology	Deficiency of non-plasmacytoid dendritic cells	0.00457	LDLR	1
Hereditary Disorder,Metabolic Disease,Organismal Injury and Abnormalities	Glycine N-methyltransferase deficiency	0.00457	GNMT	1
Cell-To-Cell Signaling and Interaction	Attachment of endometrial cancer cell lines	0.00457	CD36	1
Lipid Metabolism,Small Molecule Biochemistry	Conversion of bile acid	0.00457	LDLR	1
Tissue Morphology	Quantity of spirochete	0.00457	LDLR	1
Neurological Disease,Skeletal and Muscular Disorders	Onset of limb tremor of hindlimb	0.00457	ATG7	1
Developmental Disorder,Hereditary Disorder,Metabolic Disease,Organismal Injury and Abnormalities	Alkaptonuria	0.00457	HGD	1
Lipid Metabolism,Small Molecule Biochemistry	Modulation of cholesterol	0.00457	TBL2	1
Metabolic Disease,Organismal Injury and Abnormalities,Renal and Urological Disease	Orotic aciduria	0.00457	OAT	1
Cell Morphology	Permeabilization of phospholipid vesicles	0.00457	BID	1
Amino Acid Metabolism,Small Molecule Biochemistry	Degradation of L-alanine	0.00457	BLMH	1
Lipid Metabolism,Molecular Transport,Small Molecule Biochemistry	Uptake of myristic acid	0.00457	CD36	1
Cardiovascular Disease,Organismal Injury and Abnormalities	Lesioning of abdominal aorta	0.00457	GPX1	1
Lipid Metabolism,Molecular Transport,Nucleic Acid Metabolism,Small Molecule Biochemistry	Accumulation of palmitoyl-coenzyme A	0.00457	BID	1
Cardiovascular Disease,Organismal Injury and Abnormalities	Lesioning of thoracic aorta	0.00457	GPX1	1
Hematological Disease,Hereditary Disorder,Infectious Diseases,Neurological Disease,Organismal Injury and Abnormalities	Resistance to cerebral malaria	0.00457	CD36	1
Digestive System Development and Function,Hepatic System Development and Function,Organ Morphology,Organismal Development	Morphology of liver	0.00466	AMACR,BID,CRKL,GNMT,LDLR	5
Neurological Disease,Organismal Injury and Abnormalities,Psychological Disorders	Disorder of basal ganglia	0.00467	CD38,DDC,F11R,LDLR,MFN2,MYO1B,OXR1,PRDX2	8
Cellular Movement,Hematological System Development and Function,Immune Cell Trafficking,Inflammatory Response	Cell movement of phagocytes	0.00469	BID,C1QBP,CD36,CD38,CRKL,F11R,LDLR	7
Cell Death and Survival	Apoptosis of kidney	0.00474	BID,EHD3,PPP5C	3
Neurological Disease,Organismal Injury and Abnormalities	Seizure disorder	0.00475	ATG7,ATOX1,BID,DPYD,LDLR,OXR1,UBA5	7
Small Molecule Biochemistry	Metabolism of dicarboxylic acid	0.00477	ACOT8,KYNU	2
Cellular Function and Maintenance	Endocytosis	0.0048	ACTG1,ATG7,CD36,CD38,EHD1,LDLR,MFN2	7
Embryonic Development,Organismal Development	Development of body axis	0.00487	ALG5,ATG7,BID,CD36,CRKL,LDLR,MFN2,OAT,PA2G4,UFM1	10
Cancer,Organismal Injury and Abnormalities	Development of benign tumor	0.00489	ATG7,BID,DPYD,GNMT,PRDX2,PXMP2,SND1	7
Cancer,Gastrointestinal Disease,Organismal Injury and Abnormalities	Large intestine adenocarcinoma	0.00494	AACS,ACTG1,ALG5,AMACR,AP3M1,APEH,ATG7,BID,BLMH,C1QBP,CD38,COX15,DDC,DPP3,DPYD,EHD1,EHD3,GAMT,GCDH,GLRX5,GNMT,GPX1,HGD,HSDL2,KYNU,LDLR,MFN2,MYO1B,NUDT7,OAT,OXR1,PEX16,PEX6,PPOX,PPP5C,PTBP1,PXMP2,SGK2,SND1,UBA5	40
Cell Death and Survival,Organismal Injury and Abnormalities,Respiratory Disease	Apoptosis of lung cells	0.00498	BID,CD36	2
Drug Metabolism,Protein Synthesis	Metabolism of glutathione	0.00498	GPX1,GSTM2	2
Dermatological Diseases and Conditions,Metabolic Disease,Organismal Injury and Abnormalities	Xanthoma	0.00498	CD36,LDLR	2
Cellular Movement	Cell movement	0.00507	ACTG1,ATG7,ATOX1,BID,C1QBP,CD36,CD38,CRKL,EHD1,F11R,LDLR,MFN2,MYO1B,PA2G4,PRDX2,PTBP1,SND1	17
Cell Death and Survival,Organismal Injury and Abnormalities	Necrosis of epithelial tissue	0.00509	ATG7,BID,CD36,GPX1,LDLR,PPP5C,PRDX2	7
Gastrointestinal Disease,Hepatic System Disease,Metabolic Disease,Organismal Injury and Abnormalities	Hepatic steatosis	0.00512	BID,CD36,DDC,GNMT,LDLR	5
Embryonic Development,Nervous System Development and Function,Neurological Disease,Ophthalmic Disease,Organ Development,Organ Morphology,Organismal Development,Organismal Injury and Abnormalities,Tissue Development,Tissue Morphology,Visual System Development and Function	Abnormal morphology of retinal pigment epithelium	0.0052	LDLR,OAT	2
Metabolic Disease,Organismal Injury and Abnormalities	Oxidative phosphorylation deficiency	0.0052	C1QBP,COX15	2
Ophthalmic Disease,Organismal Injury and Abnormalities	Abnormality of eyelid	0.00541	EHD1,LDLR	2
Infectious Diseases	Replication of HIV-1	0.00548	ATG7,CD38,PRDX2	3
Inflammatory Disease,Inflammatory Response,Organismal Injury and Abnormalities,Respiratory Disease	Inflammation of lung	0.00553	ATG7,BID,CD36,GPX1,LDLR	5
Digestive System Development and Function,Gastrointestinal Disease,Hepatic System Development and Function,Hepatic System Disease,Organ Morphology,Organismal Development,Organismal Injury and Abnormalities	Abnormal morphology of liver	0.00556	AMACR,BID,CRKL,LDLR	4
Cancer,Organismal Injury and Abnormalities	Recurrent cancer	0.00556	ACTG1,BLMH,CD38,DPYD	4
Cell Death and Survival	Cell death of heart cell lines	0.00564	BID,MFN2	2
Cancer,Organismal Injury and Abnormalities,Tissue Morphology	Quantity of benign tumor	0.00564	ATG7,GNMT	2
Carbohydrate Metabolism,Molecular Transport,Small Molecule Biochemistry	Concentration of D-glucose	0.00567	ATG7,CD36,GNMT,GPX1,LDLR	5
Lipid Metabolism,Small Molecule Biochemistry	Lipolysis	0.00575	ACOT8,ATG7,CD36,LDLR	4
Cellular Movement,Hematological System Development and Function,Immune Cell Trafficking,Inflammatory Response	Transmigration of monocytes	0.00586	F11R,LDLR	2
Cell Death and Survival,Organismal Injury and Abnormalities,Renal and Urological Disease	Apoptosis of tubular cells	0.00586	BID,PPP5C	2
Cardiovascular System Development and Function,Cellular Assembly and Organization,Cellular Development,Cellular Function and Maintenance,Cellular Growth and Proliferation,Embryonic Development,Organ Development,Organismal Development,Skeletal and Muscular System Development and Function,Tissue Development	Organization of sarcomere	0.00586	ACTG1,MFN2	2
Cancer,Organismal Injury and Abnormalities,Respiratory Disease	Lung metastasis of tumor cell lines	0.00586	PRDX2,SND1	2
Cell-To-Cell Signaling and Interaction	Attachment of cells	0.00609	C1QBP,CD36,F11R	3
Cell-To-Cell Signaling and Interaction,Cellular Function and Maintenance,Inflammatory Response	Phagocytosis of cells	0.0061	ATG7,CD36,CD38,EHD1,LDLR	5
Cellular Compromise	Degeneration of cells	0.0061	ATG7,CD36,GPX1,LDLR,MFN2	5
Cellular Development,Cellular Growth and Proliferation	Cell proliferation of tumor cell lines	0.00612	AMACR,ATG7,BID,C1QBP,CD38,CRKL,GNMT,GPX1,MFN2,PA2G4,PPP5C,PRDX2,PTBP1,SND1	14
Cell Death and Survival	Cell viability of breast cancer cell lines	0.00621	ATG7,CRKL,GPX1,PRDX2	4
Carbohydrate Metabolism,Energy Production,Small Molecule Biochemistry	Oxidation of D-glucose	0.00633	CD36,MFN2	2
Organismal Development	Abnormal morphology of body cavity	0.00638	AMACR,BID,CD36,CD38,CRKL,EHD3,GLRX5,GPX1,LDLR,PPCS,PPP5C,PRDX2	12
Organismal Injury and Abnormalities	Visceromegaly	0.00641	AMACR,CD36,EHD3,GLRX5,GPX1,PPCS,PPP5C,PRDX2	8
Organismal Development	Morphology of body cavity	0.00656	AMACR,BID,CD36,CD38,CRKL,EHD3,GLRX5,GNMT,GPX1,LDLR,PPCS,PPP5C,PRDX2	13
Cell-To-Cell Signaling and Interaction	Attachment of tumor cell lines	0.00657	C1QBP,CD36	2
Cell Death and Survival	Cell death of myeloid cells	0.0067	ATG7,BID,LDLR,PPP5C	4
Protein Synthesis	Homo-oligomerization of protein	0.00681	EHD1,EHD3	2
Cancer,Gastrointestinal Disease,Organismal Injury and Abnormalities,Tissue Morphology	Quantity of digestive organ tumor	0.00681	ATG7,GNMT	2
Nucleic Acid Metabolism,Small Molecule Biochemistry	Depletion of NADPH	0.00685	CD38	1
Cellular Movement,Embryonic Development	Migration of cytotrophoblastic cells	0.00685	C1QBP	1
Cellular Development	Epithelial-mesenchymal transition of endothelial cell lines	0.00685	ATG7	1
Cancer,Gastrointestinal Disease,Organismal Injury and Abnormalities	Stage 3 rectal adenocarcinoma	0.00685	DPYD	1
Cancer,Cellular Development,Cellular Growth and Proliferation,Organismal Injury and Abnormalities,Tumor Morphology	Colony formation of leukemia stem cells	0.00685	ATG7	1
Cancer,Cellular Development,Cellular Growth and Proliferation,Organismal Injury and Abnormalities	Frequency of leukemia stem cells	0.00685	ATG7	1
Cancer,Gastrointestinal Disease,Organismal Injury and Abnormalities	Stage IIIA primary gastric adenocarcinoma	0.00685	DPYD	1
Hereditary Disorder,Neurological Disease,Ophthalmic Disease,Organismal Injury and Abnormalities	Hereditary motor and sensory neuropathy with optic atrophy	0.00685	MFN2	1
Small Molecule Biochemistry	Catabolism of dicarboxylic acid	0.00685	ACOT8	1
Organismal Injury and Abnormalities	Hand-foot syndrome	0.00685	DPYD	1
Small Molecule Biochemistry,Vitamin and Mineral Metabolism	Binding of biotin	0.00685	C1QBP	1
Amino Acid Metabolism,Small Molecule Biochemistry	Synthesis of creatine	0.00685	GAMT	1
Cellular Movement,Hematological System Development and Function	Cell rolling of red blood cells	0.00685	CD36	1
Cellular Movement,Skeletal and Muscular System Development and Function	Delay in transmigration of smooth muscle cells	0.00685	LDLR	1
Carbohydrate Metabolism,Lipid Metabolism,Molecular Transport,Small Molecule Biochemistry	Quantity of 1-palmitoyl-2-glutaroyl-sn-glycero-3-phosphorylcholine	0.00685	LDLR	1
Cancer,Cell-To-Cell Signaling and Interaction,Hematological Disease,Inflammatory Response	Cytotoxic reaction of leukemia cell lines	0.00685	CD38	1
Free Radical Scavenging,Lipid Metabolism,Small Molecule Biochemistry	Reduction of monohydroperoxy-linoleic acid	0.00685	PRDX2	1
Infectious Diseases	Replication of Simian immunodeficiency virus	0.00685	PRDX2	1
Cancer,Gastrointestinal Disease,Organismal Injury and Abnormalities	Stage IIIB primary gastric adenocarcinoma	0.00685	DPYD	1
Cancer,Gastrointestinal Disease,Organismal Injury and Abnormalities	Gastroesophageal junction mixed adenocarcinoma	0.00685	DPYD	1
Cancer,Gastrointestinal Disease,Organismal Injury and Abnormalities	Adenocarcinoma of the proximal stomach	0.00685	DPYD	1
Cell-To-Cell Signaling and Interaction,Cellular Function and Maintenance,Hematological System Development and Function,Inflammatory Response	LC3-associated phagocytosis by bone marrow-derived macrophages	0.00685	ATG7	1
Cellular Assembly and Organization	Restoration of peroxisomes	0.00685	PEX16	1
Cardiovascular Disease,Hereditary Disorder,Neurological Disease,Organismal Injury and Abnormalities	Acute phase ischemic stroke	0.00685	CD36	1
Lipid Metabolism,Molecular Transport,Small Molecule Biochemistry	Delay in initiation of absorption of cholesterol	0.00685	CD36	1
Cellular Assembly and Organization	Opening of cellular membrane	0.00685	BID	1
Organismal Injury and Abnormalities	Obstruction of lumen	0.00685	LDLR	1
Cardiovascular System Development and Function,Organ Development	Function of aortic valve	0.00685	LDLR	1
Lipid Metabolism,Nucleic Acid Metabolism,Small Molecule Biochemistry	Hydrolysis of palmitoyl-coenzyme A	0.00685	ACOT8	1
Molecular Transport,Protein Trafficking	Secretion of lipoprotein	0.00685	CD36	1
Hematological Disease,Hereditary Disorder,Infectious Diseases,Neurological Disease,Organismal Injury and Abnormalities	Susceptibility to cerebral malaria	0.00685	CD36	1
Lipid Metabolism,Molecular Transport,Small Molecule Biochemistry	Uptake of 15-(4-iodophenyl)-3-methylpentadecanoic acid	0.00685	CD36	1
Cellular Function and Maintenance,Skeletal and Muscular System Development and Function	Mitochondrial respiration of muscle cells	0.00685	MFN2	1
Nucleic Acid Metabolism,Small Molecule Biochemistry	Catabolism of thymine	0.00685	DPYD	1
DNA Replication, Recombination, and Repair,Nucleic Acid Metabolism,Small Molecule Biochemistry	Hydrolysis of NAD+	0.00685	CD38	1
Nucleic Acid Metabolism,Small Molecule Biochemistry	Conversion of NAD+	0.00685	CD38	1
Molecular Transport,Protein Trafficking	Uptake of lipoprotein	0.00685	LDLR	1
Carbohydrate Metabolism,Lipid Metabolism,Molecular Transport,Small Molecule Biochemistry	Quantity of 1-palmitoyl-2-(5-oxovaleroyl)-sn-glycero-3-phosphorylcholine	0.00685	LDLR	1
Cancer,Organismal Injury and Abnormalities,Reproductive System Disease	Primary HER2 negative Ki67 positive breast cancer	0.00685	DPYD	1
Lipid Metabolism,Molecular Transport,Small Molecule Biochemistry	Accumulation of linoleic acid	0.00685	CD36	1
Connective Tissue Development and Function,Tissue Development	Accumulation of fibroblast cell lines	0.00685	BID	1
Cell-To-Cell Signaling and Interaction,Cellular Function and Maintenance,Connective Tissue Development and Function,Inflammatory Response	Phagocytosis of fibroblasts	0.00685	CD36	1
Cellular Function and Maintenance,Cellular Growth and Proliferation,Hematological System Development and Function,Hematopoiesis	Production of myeloid progenitor cells	0.00685	ATG7	1
Cancer,Gastrointestinal Disease,Organismal Injury and Abnormalities	Mixed gastric adenocarcinoma	0.00685	DPYD	1
Cell-To-Cell Signaling and Interaction,Nervous System Development and Function	Activation of AgRP neurons	0.00685	MFN2	1
Molecular Transport	Export of Cu2+	0.00685	ATOX1	1
Cardiovascular Disease	Postural tachycardia syndrome	0.00685	DDC	1
Cell Morphology,Renal and Urological System Development and Function	Polarity of kidney cell lines	0.00685	C1QBP	1
Hair and Skin Development and Function	Laxity of skin	0.00685	ATOX1	1
Cell-To-Cell Signaling and Interaction	Attachment of lung cells	0.00685	C1QBP	1
Tissue Morphology	Morphology of fibrous cap	0.00685	LDLR	1
Cell Death and Survival,Cell Morphology,Cellular Function and Maintenance	Autophagic cell death of colorectal cancer cell lines	0.00685	ATG7	1
Cell Morphology,Embryonic Development,Nervous System Development and Function,Ophthalmic Disease,Organ Development,Organ Morphology,Organismal Development,Organismal Injury and Abnormalities,Tissue Development,Tissue Morphology,Visual System Development and Function	Abnormal morphology of disorganized photoreceptor inner segments	0.00685	OAT	1
Cell Morphology,Digestive System Development and Function,Endocrine System Development and Function,Organ Morphology,Organismal Development,Tissue Morphology	Volume of beta islet cells	0.00685	GPX1	1
Cardiovascular Disease,Organismal Injury and Abnormalities	Lesioning of aortic arch	0.00685	GPX1	1
Cancer,Gastrointestinal Disease,Organismal Injury and Abnormalities	Stage II primary gastric adenocarcinoma	0.00685	DPYD	1
Organismal Development	Mass of organism	0.00699	AMACR,ATG7,CD36,GPX1,LDLR	5
Cancer,Gastrointestinal Disease,Organismal Injury and Abnormalities	Gastrointestinal carcinoma	0.007	AACS,ACTG1,ALG5,AMACR,AP3M1,APEH,ATG7,BID,BLMH,C1QBP,CD38,COX15,DDC,DPP3,DPYD,EHD1,EHD3,F11R,GAMT,GCDH,GLRX5,GNMT,GPX1,HGD,HSDL2,KYNU,LDLR,MFN2,MYO1B,NUDT7,OAT,OXR1,PA2G4,PEX16,PEX6,PPOX,PPP5C,PTBP1,PXMP2,SGK2,SND1,UBA5	42
Cell Morphology,Cellular Movement,Connective Tissue Development and Function	Cell spreading of fibroblast cell lines	0.00706	EHD1,PTBP1	2
Cellular Function and Maintenance,Hematological System Development and Function,Tissue Development	Function of blood platelets	0.00706	CD36,GPX1	2
Cardiovascular System Development and Function,Organ Development	Cardiac output	0.00706	CD36,LDLR	2
Cardiovascular Disease,Organismal Injury and Abnormalities	Infarction	0.00755	BID,CD36,CD38,GPX1,LDLR	5
Cellular Development,Cellular Growth and Proliferation,Embryonic Development,Hematological System Development and Function,Hematopoiesis,Humoral Immune Response,Lymphoid Tissue Structure and Development,Organ Development,Organismal Development,Tissue Development	Differentiation of plasma cells	0.00756	CD36,CD38	2
Cell-To-Cell Signaling and Interaction,Hematological System Development and Function,Immune Cell Trafficking,Inflammatory Response	Activation of macrophages	0.00758	ATG7,BID,CD36,MFN2	4
Cellular Assembly and Organization	Development of cytoplasm	0.00775	ACTG1,ATG7,F11R,MFN2,PEX16,PEX6	6
Cellular Movement,Immune Cell Trafficking	Leukocyte migration	0.00796	ATG7,BID,C1QBP,CD36,CD38,CRKL,F11R,LDLR,PA2G4	9
Cell-To-Cell Signaling and Interaction,Cellular Function and Maintenance,Hematological System Development and Function,Inflammatory Response	Phagocytosis by macrophages	0.008	ATG7,CD36,CD38	3
Organismal Injury and Abnormalities,Tissue Morphology	Quantity of lesion	0.00805	ATG7,GNMT,LDLR,PRDX2	4
Drug Metabolism,Lipid Metabolism,Molecular Transport,Small Molecule Biochemistry	Concentration of prostaglandin E2	0.00808	CD36,GPX1	2
Energy Production,Lipid Metabolism,Small Molecule Biochemistry	Oxidation of palmitic acid	0.00808	BID,CD36	2
Cell Death and Survival,Neurological Disease,Organismal Injury and Abnormalities	Cell death of cerebellar cortex cells	0.00808	ATG7,MFN2	2
Cell Death and Survival	Cell death of fibroblasts	0.00813	ATG7,BID,CRKL,GPX1	4
Neurological Disease,Organismal Injury and Abnormalities	Seizures	0.00814	ATG7,ATOX1,BID,DPYD,LDLR,UBA5	6
Metabolic Disease,Organismal Injury and Abnormalities	Glucose metabolism disorder	0.00858	AACS,ATG7,BID,CD36,CD38,GCDH,GPX1,KYNU,LDLR,MFN2,MYO1B,PRDX2	12
Lipid Metabolism,Small Molecule Biochemistry	Lipolysis of cells	0.00862	ATG7,CD36	2
Neurological Disease,Organismal Injury and Abnormalities	Abnormality of cerebral cortex	0.00863	ATG7,BID,CD36,LDLR	4
Cellular Movement,Hematological System Development and Function,Immune Cell Trafficking	Cell movement of leukocytes	0.00882	ATG7,BID,C1QBP,CD36,CD38,CRKL,F11R,LDLR	8
Lipid Metabolism,Small Molecule Biochemistry	Synthesis of lipid	0.00889	ACOT8,AMACR,ATG7,CD36,GCDH,LDLR,PPCS,PRDX2	8
Behavior,Organismal Functions	Walking	0.00889	ATG7,OXR1	2
Cell Death and Survival	Cell death of carcinoma cell lines	0.00902	ATG7,BID,DPYD,GPX1,MFN2	5
Cardiovascular System Development and Function,Organismal Development	Vasculogenesis	0.00905	ATG7,CD36,CRKL,EHD3,F11R,GPX1,LDLR,MFN2	8
Cell-mediated Immune Response,Cellular Function and Maintenance,Hematological System Development and Function	Homeostasis of invariant natural killer T cells	0.00912	CD38	1
Developmental Disorder,Neurological Disease,Organismal Injury and Abnormalities	Dystrophy of axons	0.00912	ATG7	1
Amino Acid Metabolism,Small Molecule Biochemistry	Metabolism of L-ornithine	0.00912	OAT	1
Cell Signaling,Vitamin and Mineral Metabolism	Delay in initiation of clearance of Ca2+	0.00912	CD36	1
Cell Death and Survival,Cell Morphology,Digestive System Development and Function,Endocrine System Disorders,Gastrointestinal Disease,Organ Morphology,Organismal Development,Organismal Injury and Abnormalities	Loss of beta islet cells	0.00912	GPX1	1
Cell-To-Cell Signaling and Interaction,Cellular Assembly and Organization	Cell-cell adhesion of hepatoma cell lines	0.00912	C1QBP	1
Ophthalmic Disease,Organismal Injury and Abnormalities	Atrophy of Meibomian gland	0.00912	LDLR	1
Cancer,Hematological Disease,Immunological Disease,Organismal Injury and Abnormalities	Child T-cell acute lymphoblastic leukemia t(12,21)/ETV6-RUNX1	0.00912	DDC	1
Cancer,Hematological Disease,Immunological Disease,Organismal Injury and Abnormalities	Childhood B-hyperdiploid acute lymphoblastic leukemia	0.00912	DDC	1
Lipid Metabolism,Small Molecule Biochemistry	Hydrolysis of cholesterol	0.00912	CD36	1
Small Molecule Biochemistry	Metabolism of nitrobenzene	0.00912	GSTM2	1
Hematological Disease,Metabolic Disease,Nutritional Disease,Organismal Injury and Abnormalities	Calcium overload of mitochondria	0.00912	MFN2	1
Developmental Disorder,Hereditary Disorder,Metabolic Disease,Organismal Injury and Abnormalities,Renal and Urological Disease	Methylmalonic aciduria due to methylmalonyl-coa mutase deficiency	0.00912	PEX16	1
Amino Acid Metabolism,Small Molecule Biochemistry	Catabolism of L-serine	0.00912	BLMH	1
Cancer,Hematological Disease,Immunological Disease,Organismal Injury and Abnormalities	Childhood B-other acute lymphoblastic leukemia	0.00912	DDC	1
Small Molecule Biochemistry	Biosynthesis of quinolinic acid	0.00912	KYNU	1
Drug Metabolism,Nucleic Acid Metabolism,Small Molecule Biochemistry	5-fluorouracil toxicity	0.00912	DPYD	1
Infectious Diseases	Formation of HIV-1	0.00912	AP3M1	1
Cellular Assembly and Organization	Dissociation of mitochondria	0.00912	BID	1
Amino Acid Metabolism,Small Molecule Biochemistry	Catabolism of glycine	0.00912	BLMH	1
Cardiovascular Disease,Cellular Development,Cellular Growth and Proliferation,Organismal Injury and Abnormalities	Formation of macrophage-derived foam cells	0.00912	LDLR	1
Developmental Disorder,Neurological Disease,Organismal Injury and Abnormalities	Dystrophy of dendrites	0.00912	ATG7	1
Lipid Metabolism,Molecular Transport,Small Molecule Biochemistry	Accumulation of stearic acid	0.00912	CD36	1
Cellular Development,Cellular Growth and Proliferation,Organ Development,Renal and Urological System Development and Function	Expansion of mesangial cells	0.00912	CD36	1
Cell-To-Cell Signaling and Interaction,Cellular Compromise	Breakdown of anchoring junction	0.00912	CRKL	1
Cancer,Gastrointestinal Disease,Organismal Injury and Abnormalities	Advanced diffuse gastric carcinoma	0.00912	DPYD	1
Cell-To-Cell Signaling and Interaction,Drug Metabolism,Small Molecule Biochemistry	Conversion of dopamine	0.00912	DDC	1
Cell Death and Survival,Hematological System Development and Function	Cell survival of hematopoietic progenitor cells	0.00912	BID	1
Hematological Disease,Metabolic Disease,Organismal Injury and Abnormalities	Acute porphyria	0.00912	PPOX	1
Cardiovascular Disease,Organismal Injury and Abnormalities	Angiogenesis of infarct	0.00912	CD36	1
Cancer,Cell Death and Survival,Organismal Injury and Abnormalities,Tumor Morphology	Apoptosis of mesothelioma cells	0.00912	BID	1
Cancer,Gastrointestinal Disease,Organismal Injury and Abnormalities	Diffuse type gastroesophageal junction adenocarcinoma	0.00912	DPYD	1
Cellular Assembly and Organization,Cellular Function and Maintenance	Formation of peroxisome membrane	0.00912	PEX16	1
Upregulated pathways
Cellular Movement	Cell movement	9.62e-05	Increased	5.565	ACTN4,AKR1B1,ANXA2,APOH,ARHGDIA,ARPC2,ARPC3,ATP1B1,BGN,BSG,C3,CALU,CD47,Cdc42,CFB,CFH,COL4A1,COL4A2,COL6A1,CORO1A,CORO1C,CTSB,CTSZ,DCTN2,FLNA,GC,GLG1,GNAI3,GPI,GRN,HDGF,HEBP1,Hmgb1,HNRNPA2B1,HNRNPK,HSP90B1,HSPA8,HYOU1,ITGA1,KHDRBS1,KRT8,LASP1,LMNA,LMNB2,LRPAP1,MYH9,PDIA3,PLEC,PPIB,RACK1,RDX,RHOG,RTN4,SEPTIN9,SLC1A2,SYNJ2BP,TGM2,TKT,TLN1,TMPO,TNC,TUBB,VDAC1,VDAC3,VIM,YBX1,YWHAZ	67
Infectious Diseases	Viral Infection	1.35e-08	Increased	5.466	ANXA2,ANXA6,AP1B1,ARCN1,ARPC3,ATP6V1G1,ATXN2,BGN,BSG,C3,CASP3,CD47,CTSB,CTSZ,CYCS,DBT,DCTN2,DLG1,FKBP1A,FLNA,GM2A,GPI,HNRNPK,HSP90B1,HSPA4,KHDRBS1,KRT8,LMNA,LRPAP1,MMUT,PDIA3,PICALM,PPIB,PSMA1,PSMA3,PYCR3,RAB11B,RACK1,RPL35,RPL5,RPS16,RPS20,RPS23,RPS27A,RPS4Y1,SF3B1,SFPQ,SLC31A1,SNRPF,SPTAN1,SPTBN1,STIP1,STT3A,TKT,TMED2,TMPO,TUBB,UQCRC1,VAMP3,YBX1	60
Cellular Movement	Migration of cells	0.000118	Increased	5.364	ACTN4,ANXA2,APOH,ARHGDIA,ARPC2,ATP1B1,BGN,BSG,C3,CALU,CD47,Cdc42,CFB,CFH,COL4A1,COL4A2,COL6A1,CORO1A,CORO1C,CTSB,CTSZ,DCTN2,FLNA,GC,GLG1,GNAI3,GPI,GRN,HDGF,HEBP1,Hmgb1,HNRNPA2B1,HNRNPK,HSP90B1,HSPA8,HYOU1,ITGA1,KHDRBS1,KRT8,LASP1,LMNA,LMNB2,LRPAP1,MYH9,PLEC,PPIB,RACK1,RDX,RHOG,RTN4,SEPTIN9,SLC1A2,SYNJ2BP,TGM2,TLN1,TMPO,TNC,VDAC1,VIM,YBX1,YWHAZ	61
Infectious Diseases	Infection by RNA virus	9.94e-07	Increased	5.184	ANXA2,AP1B1,ARCN1,ARPC3,ATXN2,BSG,C3,CTSB,CTSZ,CYCS,FKBP1A,GM2A,GPI,HNRNPK,HSP90B1,HSPA4,KHDRBS1,KRT8,MMUT,PDIA3,PICALM,PPIB,PSMA1,PSMA3,PYCR3,RAB11B,RACK1,RPL5,SF3B1,SLC31A1,SPTAN1,SPTBN1,STIP1,STT3A,TMED2,UQCRC1,YBX1	37
Infectious Diseases	Infection of cells	1.24e-06	Increased	5.184	ANXA2,AP1B1,ARCN1,ARPC3,ATXN2,BSG,C3,CTSB,CTSZ,CYCS,GM2A,GPI,HNRNPK,HSP90B1,KHDRBS1,PDIA3,PICALM,PPIB,PSMA1,PSMA3,PYCR3,RAB11B,RACK1,RPL5,SF3B1,SLC31A1,SPTAN1,SPTBN1,STIP1,STT3A,TMED2,UQCRC1,YBX1	33
Cellular Movement	Cell movement of tumor cell lines	6.15e-05	Increased	4.781	ACTN4,ANXA2,ARPC2,BSG,C3,CALU,CD47,Cdc42,CTSB,CTSZ,FLNA,GC,GNAI3,GPI,GRN,HDGF,HNRNPA2B1,HNRNPK,HSP90B1,ITGA1,KHDRBS1,KRT8,LASP1,LMNA,LRPAP1,MYH9,RACK1,RHOG,SEPTIN9,TGM2,TLN1,TMPO,TNC,VDAC1,VIM,YBX1	36
Organismal Development	Size of body	0.000514	Increased	4.674	ACOT13,ALDH5A1,ANXA2,ATXN2,BGN,BSG,C3,CANX,CASP3,CASP6,DBNL,DKC1,DLG1,DNAJC3,GLG1,HSD11B1,HSD17B2,KHDRBS1,KRT8,LASP1,LMNA,MMUT,PHYH,PICALM,PLEC,PPIB,SPTBN1,TKT,UCHL3	29
Infectious Diseases	Infection by Retroviridae	0.00148	Increased	4.174	ANXA2,ATXN2,C3,CTSZ,CYCS,FKBP1A,GM2A,GPI,HSPA4,KHDRBS1,PDIA3,PPIB,PSMA1,PSMA3,PYCR3,SF3B1,SLC31A1,SPTAN1,SPTBN1,STIP1,STT3A,TMED2,UQCRC1,YBX1	24
Cellular Movement	Migration of tumor cell lines	0.000249	Increased	4.167	ACTN4,ANXA2,ARPC2,BSG,CALU,CD47,Cdc42,CTSB,CTSZ,FLNA,GNAI3,GPI,GRN,HDGF,HNRNPA2B1,HNRNPK,HSP90B1,KHDRBS1,KRT8,LASP1,LMNA,MYH9,RACK1,RHOG,SEPTIN9,TGM2,TMPO,TNC,VDAC1,VIM	30
Infectious Diseases	HIV infection	0.00277	Increased	4.054	ANXA2,ATXN2,C3,CTSZ,CYCS,FKBP1A,GM2A,GPI,HSPA4,KHDRBS1,PDIA3,PPIB,PSMA1,PSMA3,PYCR3,SF3B1,SPTAN1,SPTBN1,STIP1,STT3A,TMED2,UQCRC1,YBX1	23
Infectious Diseases	Infection of tumor cell lines	0.00021	Increased	4.018	AP1B1,ARCN1,ARPC3,CTSZ,CYCS,GM2A,HNRNPK,HSP90B1,PDIA3,PICALM,PPIB,RAB11B,RACK1,SLC31A1,SPTAN1,SPTBN1,STIP1,STT3A,TMED2,UQCRC1	20
Cellular Movement	Invasion of cells	0.000744	Increased	3.973	ACTN4,ANXA2,ARHGDIA,BSG,CASP3,Cdc42,CFH,CTSB,CTSZ,DBNL,FKBP1A,FLNA,GNAI3,GPI,GRN,HDGF,HNRNPA2B1,HSP90B1,ITGA1,KRT8,LASP1,LMNA,LRPAP1,PICALM,RACK1,RHOG,SEPTIN9,TMPO,TNC,VDAC1,VIM,YWHAQ	32
Infectious Diseases	Replication of virus	0.00077	Increased	3.771	ANXA6,ARCN1,ATP6V1G1,CASP3,DBT,DLG1,FKBP1A,HSP90B1,KRT8,PSMA1,RAB11B,RPL35,RPS16,RPS27A,SF3B1,SFPQ,SNRPF,TMPO,TUBB,YBX1	20
Cellular Movement	Cell movement of blood cells	0.000333	Increased	3.621	ACTN4,AKR1B1,ANXA2,ATP1B1,BGN,BSG,C3,CD47,Cdc42,CFB,CFH,COL4A1,CORO1A,CTSB,CTSZ,DCTN2,FLNA,GC,GLG1,GNAI3,GRN,HEBP1,HYOU1,ITGA1,MYH9,PLEC,PPIB,RACK1,RTN4,TGM2,TLN1,TNC,YBX1	33
Cellular Movement,Immune Cell Trafficking	Leukocyte migration	0.000583	Increased	3.607	ACTN4,ANXA2,ATP1B1,BGN,BSG,C3,CD47,Cdc42,CFB,CFH,COL4A1,CORO1A,CTSB,CTSZ,DCTN2,FLNA,GC,GLG1,GNAI3,GRN,HEBP1,HYOU1,ITGA1,MYH9,PLEC,PPIB,RACK1,RTN4,TGM2,TLN1,TNC,YBX1	32
Infectious Diseases	Replication of RNA virus	0.00324	Increased	3.503	ANXA6,ARCN1,ATP6V1G1,CASP3,DBT,DLG1,PSMA1,RAB11B,RPL35,RPS16,RPS27A,SF3B1,SFPQ,SNRPF,TMPO,TUBB,YBX1	17
Molecular Transport	Transport of molecule	2.35e-08	Increased	3.493	ALYREF,ANXA2,ANXA6,AP1B1,APOH,ARCN1,ATP1B1,ATP5F1D,ATP6V1G1,ATXN2,BSG,C3,CANX,CASP3,Cdc42,CFH,CISD1,CORO1A,CP,CROT,DLG1,FABP2,FGG,FLNA,GC,GM2A,GNAI3,HNRNPA2B1,Hnrnpa3,HSD11B1,HSD17B2,HSPA8,KHDRBS1,KRT8,LASP1,LMNA,MYH9,PDIA4,PEMT,PICALM,PTGES2,RAB10,RAB11B,RAB14,RDX,RTN4,SEC23IP,SERPINA6,SLC1A2,SLC25A11,SLC27A5,SLC31A1,Slco1a1,STX12,TF,TMED2,VAMP3,VDAC1,VDAC3,YWHAB,YWHAZ	61
Cellular Movement,Hematological System Development and Function,Immune Cell Trafficking	Cell movement of leukocytes	0.000971	Increased	3.358	ACTN4,ANXA2,BGN,BSG,C3,CD47,Cdc42,CFB,CFH,COL4A1,CORO1A,CTSB,CTSZ,DCTN2,FLNA,GNAI3,GRN,HEBP1,HYOU1,ITGA1,MYH9,PLEC,PPIB,RTN4,TGM2,TLN1,YBX1	27
Infectious Diseases	Replication of Influenza virus	9.51e-05	Increased	3.219	ANXA6,ARCN1,ATP6V1G1,CASP3,DBT,PSMA1,RAB11B,RPL35,RPS16,RPS27A,SF3B1,SFPQ,SNRPF,TUBB	14
Cellular Assembly and Organization,Cellular Function and Maintenance	Organization of cytoplasm	6.82e-09	Increased	3.103	ACTN4,ARHGDIA,ARPC2,ARPC3,ATXN2,BSG,C3,CALU,CANX,CASP3,CASP6,CCDC47,CD2AP,CD47,Cdc42,CHCHD3,CORO1A,CORO1C,CYCS,DBNL,DCTN2,DLG1,EPB41,FIS1,FLNA,GDA,GPI,GRN,HDGF,Hmgb1,HNRNPK,ITGA1,LASP1,LRPAP1,MYH9,PDIA3,PICALM,PLEC,PRKCSH,RAB10,RAB5B,RDX,RHOG,RPS3,RTN4,SEC23IP,SEPTIN9,SORBS2,SPTAN1,SPTBN1,STIP1,SYNJ2BP,TF,TGM2,TLN1,TMED2,TNC,TUBB,VIM,VPS35,YBX1	61
Cellular Assembly and Organization,Cellular Function and Maintenance	Organization of cytoskeleton	7.63e-07	Increased	3.103	ACTN4,ARHGDIA,ARPC2,ARPC3,ATXN2,BSG,C3,CALU,CANX,CASP3,CASP6,CD2AP,CD47,Cdc42,CORO1A,CORO1C,DBNL,DCTN2,DLG1,EPB41,FLNA,GDA,GPI,GRN,HDGF,Hmgb1,HNRNPK,ITGA1,LASP1,LRPAP1,MYH9,PDIA3,PICALM,PLEC,PRKCSH,RAB10,RDX,RHOG,RPS3,RTN4,SEPTIN9,SORBS2,SPTAN1,SPTBN1,STIP1,TF,TGM2,TLN1,TNC,TUBB,VIM,YBX1	52
Infectious Diseases	Replication of Influenza A virus	0.000318	Increased	3.07	ANXA6,ARCN1,ATP6V1G1,DBT,PSMA1,RAB11B,RPL35,RPS16,RPS27A,SF3B1,SFPQ,SNRPF,TUBB	13
Infectious Diseases	Infection of kidney cell lines	0.00301	Increased	2.982	ATXN2,BSG,CTSB,KHDRBS1,PSMA1,PSMA3,PYCR3,RPL5,SF3B1,SLC31A1,YBX1	11
Cellular Development,Cellular Growth and Proliferation	Cell proliferation of tumor cell lines	0.000353	Increased	2.93	ACTN4,AKR1B10,ANXA2,ANXA6,ARCN1,BSG,BUB3,CASP3,CISD1,CLYBL,COL4A2,CTSB,DDX21,EIF4B,FABP2,FLNA,GRN,HDGF,HNRNPA2B1,HNRNPH2,HNRNPK,HSD11B1,IMMT,ITGA1,KRT8,LMNA,NFS1,NT5C3A,PDIA3,PICALM,PRKCSH,RACK1,SEPTIN9,SFPQ,SNRK,SNRNP200,SPTAN1,TCP1,TF,TGM2,TMPO,TNC,TUBB,UBA1,VDAC1,VDAC3,VMP1,VPS35,YBX1,YWHAQ,YWHAZ	51
Lipid Metabolism,Molecular Transport,Small Molecule Biochemistry	Transport of lipid	8.68e-05	Increased	2.929	ANXA6,APOH,CANX,CROT,FABP2,GC,GM2A,HSPA8,RTN4,SERPINA6,SLC27A5,Slco1a1,STX12	13
Cellular Movement	Cell movement of sarcoma cell lines	2.52e-05	Increased	2.921	ACTN4,ARPC2,CTSB,FLNA,GPI,HNRNPK,SEPTIN9,TLN1,TNC	9
Cellular Development,Cellular Growth and Proliferation,Connective Tissue Development and Function,Tissue Development	Cell proliferation of fibroblasts	0.00199	Increased	2.892	ANXA2,Cdc42,CTSB,DKC1,GPI,GRN,HDGF,ITGA1,Kng1/Kng2,LMNA,STIP1,TMPO,VIM,YBX1	14
Cellular Movement,Hematological System Development and Function,Immune Cell Trafficking,Inflammatory Response	Cell movement of phagocytes	0.001	Increased	2.88	ANXA2,BSG,C3,CD47,Cdc42,CFB,CFH,COL4A1,CORO1A,CTSB,CTSZ,DCTN2,FLNA,GNAI3,GRN,HEBP1,ITGA1,PLEC,RTN4,TLN1,YBX1	21
Cell-To-Cell Signaling and Interaction	Adhesion of tumor cell lines	5.73e-05	Increased	2.848	ACTN4,ANXA2,APOH,BSG,CD47,CFH,CTSB,CTSZ,FLNA,LASP1,MYH9,RACK1,SPTAN1,TGM2,TLN1,TNC	16
Lipid Metabolism,Small Molecule Biochemistry	Fatty acid metabolism	9.29e-07	Increased	2.798	ACADVL,ACOT12,ACOT13,AKR1B1,ALDH5A1,ANXA6,APOH,CANX,COTL1,CROT,DLD,FABP2,GC,GM2A,HSPA8,MCAT,MDH1,PEMT,PTGES2,RTN4,SDHA,SDHB,SERPINA6,SLC27A5,Slco1a1,STX12,SUCLG1,VIM	28
Cellular Assembly and Organization,Cellular Function and Maintenance	Microtubule dynamics	1.31e-06	Increased	2.711	ACTN4,ARHGDIA,ARPC2,ARPC3,ATXN2,BSG,C3,CALU,CANX,CASP3,CASP6,CD2AP,CD47,Cdc42,CORO1A,DBNL,DLG1,EPB41,FLNA,GDA,GRN,HDGF,Hmgb1,HNRNPK,ITGA1,LASP1,LRPAP1,MYH9,PDIA3,PICALM,PLEC,PRKCSH,RAB10,RDX,RHOG,RPS3,RTN4,SEPTIN9,SORBS2,SPTBN1,STIP1,TLN1,TNC,TUBB,VIM,YBX1	46
Cardiovascular System Development and Function,Organismal Development	Vasculogenesis	9.96e-06	Increased	2.615	AKR1B1,ANXA2,APOH,ARHGDIA,BSG,C3,CASP3,CFB,COL4A1,COL4A2,CTSB,CYCS,DLG1,FLNA,GRN,Hspg2,ITGA1,Kng1/Kng2,LRPAP1,MYH9,RAB10,RDX,RHOG,SEPTIN9,SYNJ2BP,TF,TGM2,THRAP3,TKT,TNC,VIM,YWHAZ	32
Cell-To-Cell Signaling and Interaction	Binding of tumor cell lines	0.000413	Increased	2.537	ACTN4,ANXA2,APOH,BSG,CD47,CFH,CTSB,CTSZ,FLNA,HSP90B1,LASP1,MYH9,RACK1,SPTAN1,TGM2,TLN1,TNC	17
Cellular Assembly and Organization,Cellular Function and Maintenance	Organization of actin cytoskeleton	1.83e-06	Increased	2.449	ARHGDIA,CD2AP,CD47,Cdc42,CORO1A,CORO1C,DLG1,EPB41,FLNA,GPI,Hmgb1,MYH9,RDX,RHOG,SPTAN1,TF,TGM2,TLN1	18
Cellular Movement,Embryonic Development	Cell movement of embryonic cells	0.00198	Increased	2.412	ARPC3,Cdc42,CORO1C,ITGA1,LRPAP1,RTN4,TLN1	7
Cell Morphology,Cellular Assembly and Organization,Cellular Function and Maintenance	Formation of cellular protrusions	1.15e-05	Increased	2.404	ACTN4,ARHGDIA,ARPC2,ARPC3,ATXN2,BSG,C3,CALU,CASP3,CASP6,CD2AP,CD47,Cdc42,DBNL,DLG1,FLNA,GDA,GRN,Hmgb1,HNRNPK,ITGA1,LASP1,PDIA3,PICALM,PLEC,PRKCSH,RAB10,RDX,RHOG,RTN4,SEPTIN9,SORBS2,SPTBN1,STIP1,TNC,VIM	36
Cellular Movement	Migration of sarcoma cell lines	0.00133	Increased	2.403	ACTN4,ARPC2,FLNA,HNRNPK,SEPTIN9,TNC	6
Lipid Metabolism,Molecular Transport,Small Molecule Biochemistry	Uptake of lipid	0.000848	Increased	2.393	ARPC3,BSG,C3,Cdc42,CISD1,HSPA8,LRPAP1,SLC27A5,Slco1a1	9
Cellular Movement,Hematological System Development and Function,Immune Cell Trafficking	Cell movement of mononuclear leukocytes	0.00344	Increased	2.379	ACTN4,ANXA2,BGN,BSG,C3,CD47,Cdc42,COL4A1,GNAI3,HEBP1,HYOU1,ITGA1,MYH9,PLEC,PPIB,TGM2,TLN1	17
Cellular Movement	Invasion of prostate cancer cell lines	0.00239	Increased	2.368	CTSB,CTSZ,GRN,LMNA,SEPTIN9,VIM,YWHAQ	7
Cell-To-Cell Signaling and Interaction,Cellular Assembly and Organization	Cell-cell contact	7.82e-06	Increased	2.359	ACTN4,C3,CASP3,CD2AP,CD47,Cdc42,COL4A1,CORO1A,CTSB,DBNL,DLG1,GPI,GRN,HSPA4,LRPAP1,MYH9,PLEC,RACK1,RDX,RTN4,SORBS2,STIP1,TLN1,TNC,VIM,VMP1,VPS35,YWHAZ	28
Cardiovascular System Development and Function	Development of vasculature	7.49e-05	Increased	2.358	ACTN4,AKR1B1,ANXA2,APOH,ARHGDIA,BSG,C3,CASP3,Cdc42,CFB,CFH,COL4A1,COL4A2,CRELD1,CTSB,CYCS,DLG1,FLNA,GRN,Hspg2,ITGA1,Kng1/Kng2,LRPAP1,MYH9,RAB10,RDX,RHOG,RTN4,SEPTIN9,SYNJ2BP,TF,TGM2,THRAP3,TKT,TNC,UCHL3,VIM,YWHAZ	38
Cardiovascular System Development and Function,Organismal Development	Angiogenesis	0.00012	Increased	2.357	AKR1B1,ANXA2,APOH,ARHGDIA,BSG,C3,CASP3,Cdc42,CFB,COL4A1,COL4A2,CTSB,CYCS,DLG1,FLNA,GRN,Hspg2,ITGA1,Kng1/Kng2,LRPAP1,MYH9,RAB10,RDX,RHOG,RTN4,SEPTIN9,SYNJ2BP,TF,TGM2,THRAP3,TKT,TNC,VIM,YWHAZ	34
Cellular Function and Maintenance	Endocytosis	3.41e-09	Increased	2.282	ACTN4,ANXA6,C3,CANX,CD2AP,CD47,Cdc42,CFH,CORO1A,CORO1C,DLG1,FLNA,GRN,HNRNPK,HSP90B1,HSPA8,HYOU1,LRPAP1,MYH9,PICALM,RAB5B,RACK1,RHOG,RPS21,SFPQ,SYNJ2BP,TF,TGM2,TLN1,VIM,YWHAQ	31
Cellular Movement	Cellular infiltration	0.000898	Increased	2.239	AKR1B1,BGN,BSG,C3,CD47,Cdc42,CFB,CFH,CTSB,HYOU1,ITGA1,MYH9,PDIA3,PLEC,TGM2,TKT,TUBB,YBX1	18
Cellular Movement	Cell movement of myeloid cells	0.000871	Increased	2.22	ANXA2,BSG,C3,CD47,Cdc42,CFB,CFH,COL4A1,CORO1A,CTSB,DCTN2,FLNA,GNAI3,GRN,HEBP1,ITGA1,PLEC,RTN4,TGM2,TLN1,YBX1	21
Cellular Movement	Cell movement of prostate cancer cell lines	0.000235	Increased	2.209	ANXA2,CTSZ,GRN,HSP90B1,KHDRBS1,LMNA,RACK1,SEPTIN9,TLN1	9
Cellular Movement	Migration of prostate cancer cell lines	0.000346	Increased	2.209	ANXA2,CTSZ,GRN,HSP90B1,KHDRBS1,LMNA,RACK1,SEPTIN9	8
Cellular Movement	Cell movement of breast cancer cell lines	0.00157	Increased	2.175	ACTN4,ANXA2,FLNA,GPI,KHDRBS1,KRT8,LASP1,LRPAP1,MYH9,RACK1,SEPTIN9,TGM2,TLN1,VIM	14
Cellular Movement	Cell movement of fibrosarcoma cell lines	0.000516	Increased	2.172	ARPC2,FLNA,GPI,HNRNPK,SEPTIN9	5
Cellular Movement,Connective Tissue Development and Function	Cell movement of fibroblast cell lines	1.67e-05	Increased	2.097	ACTN4,ARPC2,Cdc42,COL6A1,FLNA,GPI,LRPAP1,RACK1,RHOG,RTN4,TGM2,TNC,VIM	13
Cell-To-Cell Signaling and Interaction,Hematological System Development and Function	Activation of blood cells	0.00142	Increased	2.063	ANXA2,APOH,C3,CD47,CFH,CORO1A,DLG1,FGG,FKBP1A,FLNA,GC,GRN,HEBP1,Hmgb1,HSD11B1,HSP90B1,HSPA4,HYOU1,ITGA1,PSMB8,RAB10,RAB5B,TGM2,TNC,YWHAZ	25
Cell-To-Cell Signaling and Interaction,Hematological System Development and Function,Immune Cell Trafficking,Inflammatory Response	Activation of leukocytes	0.00162	Increased	2.063	ANXA2,APOH,C3,CD47,CFH,CORO1A,DLG1,FGG,FKBP1A,GC,GRN,HEBP1,Hmgb1,HSD11B1,HSP90B1,HSPA4,HYOU1,ITGA1,PSMB8,RAB10,RAB5B,TGM2,TNC	23
Cellular Function and Maintenance	Engulfment of cells	1.42e-07	Increased	2.014	ACTN4,APOH,C3,CD47,Cdc42,CFH,CORO1A,CORO1C,DLG1,FLNA,GRN,HSPA8,HYOU1,LRPAP1,MYH9,PICALM,RAB5B,RACK1,RHOG,RPS21,SFPQ,SYNJ2BP,TGM2,VIM,YWHAQ	25
DNA Replication, Recombination, and Repair,Energy Production,Nucleic Acid Metabolism,Small Molecule Biochemistry	Hydrolysis of ATP	0.00284	Increased	2	EIF4B,SNRNP200,TGM2,UBA1	4
Cellular Movement,Hematological System Development and Function,Immune Cell Trafficking	Cell movement of lymphocytes	0.00355		1.958	ACTN4,BGN,BSG,C3,CD47,Cdc42,COL4A1,GNAI3,HYOU1,ITGA1,MYH9,PLEC,PPIB,TGM2,TLN1	15
Cellular Movement	Migration of fibrosarcoma cell lines	0.00263		1.954	ARPC2,FLNA,HNRNPK,SEPTIN9	4
Cell-To-Cell Signaling and Interaction,Cellular Function and Maintenance,Inflammatory Response	Phagocytosis of cells	0.000255		1.891	C3,CD47,Cdc42,CFH,CORO1A,CORO1C,FLNA,GRN,HSPA8,MYH9,RACK1,RHOG,TGM2,VIM	14
Protein Synthesis	Metabolism of protein	2.47e-20		1.886	ATP1B1,C3,CALU,CANX,CASP3,CASP6,CCT8,CP,CTSB,CTSZ,DCTN2,DKC1,DLD,DNAJC3,EIF4B,EIF5B,FGG,FKBP1A,FLNA,HNRNPK,HSP90B1,HSPA8,KHDRBS1,Kng1/Kng2,LMNA,MTPN,MYH9,PAIP1,PPIB,PRKCSH,PSMB5,RACK1,RPL18A,RPL21,RPL26,RPL28,RPL35,RPL35A,RPL5,RPL6,RPL7A,RPLP0,Rplp2 (includes others),RPS11,RPS16,RPS2,RPS20,RPS21,RPS23,RPS26,RPS27A,RPS3,RPS4Y1,RPS8,RPS9,RTN4,STIP1,STT3B,STX12,TCP1,TF,TGM2,TNC,TUFM,UBE2K,UCHL3,VIM,…	69
Cellular Movement,Hematological System Development and Function,Immune Cell Trafficking,Inflammatory Response	Migration of phagocytes	0.00161		1.869	ANXA2,C3,CD47,Cdc42,CFH,COL4A1,CTSZ,FLNA,GNAI3,ITGA1,RTN4,TLN1	12
Cell Morphology,Cellular Movement	Cell spreading	1.29e-05		1.815	ACTN4,ARPC3,C3,CD47,CORO1A,DCTN2,FLNA,ITGA1,MYH9,RACK1,RHOG,RTN4,TLN1,TNC,VIM,YWHAZ	16
Cell Morphology,Cellular Assembly and Organization,Cellular Function and Maintenance	Formation of filopodia	0.00328		1.79	ACTN4,ARPC2,ARPC3,CALU,CD47,Cdc42,RHOG,TNC	8
Cellular Development,Cellular Growth and Proliferation,Nervous System Development and Function,Tissue Development	Development of neurons	0.000134		1.695	ARHGDIA,ATXN2,C3,CASP3,CASP6,CD47,Cdc42,COL4A1,DBNL,DLG1,FLNA,GDA,GRN,Hmgb1,HNRNPK,ITGA1,PDIA3,PICALM,PRKCSH,RAB10,RDX,RHOG,RTN4,SORBS2,SPTBN1,STIP1,TNC,VIM,VPS35,YWHAZ	30
Cell-mediated Immune Response,Cellular Movement,Hematological System Development and Function,Immune Cell Trafficking	T cell migration	0.00382		1.681	BSG,C3,CD47,COL4A1,GNAI3,HYOU1,ITGA1,MYH9,PLEC,TGM2,TLN1	11
Cellular Movement,Renal and Urological System Development and Function	Cell movement of kidney cell lines	0.00055		1.664	ACTN4,ANXA2,C3,FLNA,ITGA1,RACK1,RHOG,SEPTIN9,VIM	9
Cellular Movement	Migration of cervical cancer cell lines	1.66e-05		1.66	ACTN4,BSG,CALU,GNAI3,HDGF,MYH9,RHOG,TGM2	8
Protein Synthesis	Synthesis of protein	4.59e-16		1.616	C3,CASP3,DCTN2,DKC1,EIF4B,EIF5B,FKBP1A,HNRNPK,KHDRBS1,MTPN,PAIP1,RACK1,RPL18A,RPL21,RPL26,RPL28,RPL35,RPL35A,RPL5,RPL6,RPL7A,RPLP0,Rplp2 (includes others),RPS11,RPS16,RPS2,RPS20,RPS21,RPS23,RPS26,RPS27A,RPS3,RPS4Y1,RPS8,RPS9,STIP1,TUFM,VIM,YBX1	39
Cellular Assembly and Organization	Development of cytoplasm	0.000931		1.583	ARPC2,ATXN2,CD47,CORO1A,CORO1C,DBNL,DLG1,FIS1,FLNA,GDA,GPI,HSPA8,RAB5B,RPS3,STX12,TNC,Tpm3,TUBB,VMP1	19
Cancer,Organismal Injury and Abnormalities	Secondary tumor	0.000518		1.565	ACTN4,ALDH5A1,ANXA2,C3,CALU,CASP3,CD47,COL4A1,COL4A2,CTSB,CTSZ,FGG,FKBP1A,FLNA,GPI,HSP90B1,HYOU1,KHDRBS1,KRT8,PLEC,PSMB5,RACK1,RPS11,RPS27A,SF3B1,Slco1a1,TGM2,TLN1,TNC,TUBB,VIM,YWHAZ	32
Cancer,Organismal Injury and Abnormalities	Advanced malignant tumor	0.000675		1.565	ACTN4,ALDH5A1,ANXA2,C3,CALU,CASP3,CD47,CFH,COL4A1,COL4A2,CTSB,CTSZ,FGG,FKBP1A,FLNA,GPI,HSD11B1,HSP90B1,HYOU1,KHDRBS1,KRT8,PLEC,PSMB5,RACK1,RPS11,RPS27A,SF3B1,Slco1a1,TGM2,TLN1,TNC,TUBB,VIM,YWHAZ	34
Cell Morphology,Cellular Assembly and Organization,Cellular Function and Maintenance	Reorganization of cytoskeleton	0.00239		1.558	ARHGDIA,CD47,Cdc42,FLNA,Hmgb1,MYH9,RDX,SPTAN1,VIM	9
Cell Morphology,Cellular Assembly and Organization,Cellular Development,Cellular Function and Maintenance,Cellular Growth and Proliferation,Nervous System Development and Function,Organismal Development,Tissue Development	Neuritogenesis	1.1e-05		1.524	ARHGDIA,ATXN2,C3,CASP3,CASP6,CD47,Cdc42,DBNL,DLG1,FLNA,GDA,GRN,Hmgb1,HNRNPK,ITGA1,PDIA3,PICALM,PRKCSH,RAB10,RDX,RHOG,RTN4,SORBS2,SPTBN1,STIP1,TNC,VIM	27
Cellular Movement,Hematological System Development and Function,Immune Cell Trafficking	Cell movement of granulocytes	0.00423		1.518	C3,CD47,Cdc42,CFB,CFH,CORO1A,CTSB,GNAI3,GRN,ITGA1,RTN4,TGM2,TLN1,YBX1	14
Cellular Movement	Cell movement of melanoma cell lines	0.000216		1.51	ACTN4,BSG,FLNA,GPI,HNRNPA2B1,KHDRBS1,KRT8,SEPTIN9,TNC	9
Cell-To-Cell Signaling and Interaction,Hematological System Development and Function,Immune Cell Trafficking,Inflammatory Response	Activation of phagocytes	0.00283		1.495	ANXA2,APOH,C3,CD47,CFH,FGG,FKBP1A,GC,GRN,Hmgb1,HSD11B1,HSP90B1,ITGA1,TGM2	14
Cellular Function and Maintenance	Cellular homeostasis	3.71e-06		1.438	ACOT13,AKR1B1,ANXA2,ANXA6,ATP1B1,ATP6V1G1,BSG,C3,CASP3,CCDC47,CD47,CISD1,COL4A1,COL4A2,CORO1A,CP,CTSB,CYB5A,CYCS,DAP3,DLD,DLG1,FIS1,FKBP1A,GC,GNAI3,GPI,Gsta4,HEBP1,Hmgb1,HSD11B1,HSP90B1,HSPA4,HSPA8,IMMT,KRT8,LRPAP1,MTHFD1,PEMT,PICALM,PPIB,PSMB8,RACK1,RTN4,SDHB,SEPTIN9,SLC27A5,SLC31A1,TF,TGM2,TUFM,VDAC1,VIM,VMP1,YWHAQ	55
Cellular Function and Maintenance	Receptor-mediated endocytosis	0.00127		1.432	CANX,CD2AP,HNRNPK,HSP90B1,HYOU1,LRPAP1,PICALM,RPS21,SFPQ,TF	10
Cellular Development,Cellular Growth and Proliferation,Nervous System Development and Function,Tissue Development	Growth of neurites	0.00133		1.428	Anp32a,CD47,Cdc42,COTL1,GRN,HSPA8,ITGA1,MYH9,PDIA3,RHOG,RTN4,SEPTIN9,SPTBN1,TGM2,TNC,Tpm3,VIM,YWHAZ	18
Cell-To-Cell Signaling and Interaction,Cellular Function and Maintenance,Hematological System Development and Function,Inflammatory Response	Phagocytosis of neutrophils	0.00491		1.412	C3,CD47,CFH,CORO1A	4
Molecular Transport	Quantity of metal	0.00398		1.404	AKR1B1,ANXA2,ANXA6,C3,CISD1,CP,EPB41,FKBP1A,GNAI3,HYOU1,LRPAP1,MYH9,PPIB,SLC31A1,TF,TGM2,VDAC1	17
Cell Death and Survival	Cell death of fibroblasts	0.00295		1.402	CASP3,CCDC47,Cdc42,CYCS,FLNA,GPI,KHDRBS1,LMNA,SDHC,TGM2,UBE2K	11
Cellular Function and Maintenance	Endocytosis by eukaryotic cells	1.51e-05		1.393	C3,CD47,Cdc42,CFH,CORO1A,DLG1,FLNA,GRN,HYOU1,MYH9,RACK1,RHOG,RPS21,SFPQ,TGM2,VIM,YWHAQ	17
Nucleic Acid Metabolism	Metabolism of nucleic acid component or derivative	7.25e-05		1.387	ACOT12,ACOT13,AK2,ATP1B1,ATP5F1C,ATP5F1D,ATP5PB,CASP3,CROT,CYCS,DLG1,ERH,GDA,GMPPB,HSPA8,MTHFD1,NT5C3A,PEMT,SUCLG1,Uox,VDAC1	21
Free Radical Scavenging	Metabolism of reactive oxygen species	1.45e-05		1.371	AKR1B1,ANXA2,ARHGDIA,C3,CANX,CASP3,CD47,CFB,CFH,CYCS,GRN,Gsta4,HNRNPK,IMMT,ITGA1,RACK1,RPL26,RTN4,SDHC,TF,TGM2,VDAC1,YWHAZ	23
Cellular Movement,Hematological System Development and Function,Immune Cell Trafficking,Inflammatory Response	Cell movement of neutrophils	0.00161		1.334	C3,CD47,Cdc42,CFB,CFH,CORO1A,CTSB,GNAI3,GRN,ITGA1,RTN4,TLN1,YBX1	13
Cellular Assembly and Organization,Cellular Function and Maintenance	Quantity of cellular protrusions	0.000184		1.331	ARPC2,ATXN2,BSG,CANX,CD2AP,GDA,LRPAP1,PLEC,RDX,TLN1	10
Carbohydrate Metabolism	Metabolism of carbohydrate	0.0047		1.331	AKR1B1,AKR7A2,ALDH5A1,BGN,BSG,CP,CTSB,CYB5A,GALE,GALM,GM2A,GMPPB,GPI,GUSB,HAGH,ITGA1,PEMT,PGM3,PRELP,RAB10,RAB14,TKT	22
Protein Synthesis	Translation	1.41e-15		1.32	DKC1,EIF4B,EIF5B,HNRNPK,PAIP1,RACK1,RPL18A,RPL21,RPL26,RPL28,RPL35,RPL35A,RPL5,RPL6,RPL7A,RPLP0,RPS11,RPS16,RPS2,RPS20,RPS21,RPS23,RPS26,RPS27A,RPS3,RPS4Y1,RPS8,RPS9,TUFM,YBX1	30
Cell Death and Survival	Apoptosis of neurons	0.00293		1.295	CASP3,CASP6,Cdc42,CORO1A,CTSB,CTSZ,CYCS,FIS1,GPI,HYOU1,ITGA1,LOC100359583/Ptma,LRPAP1,RPS3,SNRK,YWHAB	16
Cell-To-Cell Signaling and Interaction,Hematological System Development and Function	Activation of myeloid cells	0.0035		1.2	ANXA2,APOH,C3,CD47,CFH,FGG,FKBP1A,GC,GRN,Hmgb1,HSD11B1,ITGA1,TGM2	13
Cellular Movement	Migration of melanoma cell lines	0.000259		1.195	ACTN4,BSG,GPI,HNRNPA2B1,KHDRBS1,KRT8,SEPTIN9,TNC	8
Cell-To-Cell Signaling and Interaction,Hematological System Development and Function,Immune Cell Trafficking,Inflammatory Response	Activation of antigen presenting cells	0.00502		1.159	ANXA2,APOH,C3,CD47,FGG,GC,Hmgb1,HSP90B1,PSMB8,RAB10,RAB5B,TGM2	12
Connective Tissue Disorders,Inflammatory Disease,Organismal Injury and Abnormalities,Skeletal and Muscular Disorders	Rheumatic Disease	0.00213		1.157	AK2,APOH,ARCN1,ATP1B1,BGN,C3,CASP3,CASP6,CFB,CFH,COL4A2,CTSB,ERH,FGG,FKBP1A,GPI,GRN,GSS,GUSB,Hmgb1,HSP90B1,HSPA8,HSPE1,MYH9,PDIA3,PSMB8,RAB10,RPL18A,RPS16,RPS3,SLC1A2,SNRNP200,TF,TGM2,TIMM9,TNC,VIM	37
Cellular Function and Maintenance	Engulfment of tumor cell lines	9.79e-05		1.145	APOH,CD47,Cdc42,LRPAP1,RACK1,RHOG,RPS21,SFPQ,TGM2,VIM	10
Post-Translational Modification,Protein Folding	Folding of protein	9.22e-05		1.091	CANX,CCT8,FKBP1A,GNAI3,HSPA8,HSPE1,PDIA3,TCP1	8
Cellular Function and Maintenance	Internalization by tumor cell lines	0.00267		1.091	ANXA6,RACK1,RHOG,RPS21,SFPQ,TGM2,VIM	7
Cellular Movement	Migration of myeloid cells	0.00207		1.037	C3,CD47,Cdc42,CFH,COL4A1,GNAI3,RTN4,TGM2,TLN1	9
Cardiovascular System Development and Function,Cellular Development,Cellular Function and Maintenance,Cellular Growth and Proliferation,Organismal Development,Tissue Development	Endothelial cell development	0.0015		1.013	ANXA2,APOH,C3,COL4A1,COL4A2,CTSB,DLG1,GRN,Hspg2,ITGA1,Kng1/Kng2,LRPAP1,SEPTIN9,SYNJ2BP,THRAP3	15
Cell-To-Cell Signaling and Interaction,Nervous System Development and Function	Binding of neurons	0.000722		1	ATP1B1,COL4A1,CP,STIP1,TLN1,TNC	6
Cancer,Neurological Disease,Organismal Injury and Abnormalities	Nervous system neoplasm	0.00162		1	ACTN4,ALDH5A1,ANXA2,ARCN1,ATP1B1,C3,CASP3,CASP6,COL4A1,COL4A2,COL6A2,CYCS,DBT,EIF5B,FKBP1A,FLNA,GRN,HADHB,HNRNPA2B1,HSP90B1,HSPA8,HYOU1,MYH9,PLEC,PPIB,PRKCSH,RPL21,RPL5,SDHA,SDHB,SDHC,SF3B1,SLC1A2,SPTBN1,TF,TLN1,TNC,YWHAB,YWHAQ,YWHAZ	40
Cancer,Neurological Disease,Organismal Injury and Abnormalities	Central nervous system solid tumor	0.00388		1	ACTN4,ALDH5A1,ANXA2,ARCN1,ATP1B1,CASP3,CASP6,COL4A1,COL4A2,COL6A2,CYCS,DBT,EIF5B,FKBP1A,FLNA,GRN,HADHB,HNRNPA2B1,HSP90B1,HSPA8,HYOU1,MYH9,PLEC,PPIB,PRKCSH,RPL21,RPL5,SDHA,SF3B1,SLC1A2,SPTBN1,TF,TLN1,TNC,YWHAB,YWHAQ,YWHAZ	37
Cardiovascular System Development and Function,Organ Development,Organ Morphology,Skeletal and Muscular System Development and Function	Contractility of ventricular myocardium	0.0046		1	ANXA6,Cdc42,FKBP1A,LMNA	4
Cellular Development,Cellular Growth and Proliferation,Nervous System Development and Function,Tissue Development	Outgrowth of neurites	0.00267		0.936	Anp32a,CD47,Cdc42,GRN,ITGA1,MYH9,PDIA3,RHOG,RTN4,SPTBN1,TGM2,TNC,Tpm3,VIM,YWHAZ	15
Free Radical Scavenging	Synthesis of reactive oxygen species	2.48e-05		0.869	AKR1B1,ANXA2,ARHGDIA,C3,CANX,CASP3,CD47,CFB,CFH,GRN,Gsta4,HNRNPK,IMMT,ITGA1,RACK1,RPL26,RTN4,SDHC,TF,TGM2,VDAC1,YWHAZ	22
Organismal Injury and Abnormalities	Damage of genitourinary system	1.35e-05		0.813	ALDH5A1,ARHGDIA,ATP1B1,C3,CFB,CFH,DNAJC3,GC,GSS,HSD17B2,MMUT,TLN1,YBX1	13
Cell-To-Cell Signaling and Interaction	Binding of connective tissue cells	0.00127		0.788	ANXA2,BGN,Cdc42,LRPAP1,MYH9,PLEC,TGM2,TLN1,TNC	9
Cell-To-Cell Signaling and Interaction,Hematological System Development and Function,Inflammatory Response	Adhesion of blood platelets	0.0046		0.784	APOH,C3,LRPAP1,PPIB	4
Cell-To-Cell Signaling and Interaction,Cellular Function and Maintenance,Inflammatory Response	Phagocytosis of tumor cell lines	0.00364		0.78	CD47,Cdc42,RHOG,TGM2,VIM	5
Inflammatory Response	Inflammation of absolute anatomical region	0.00291		0.739	APOH,ATP1B1,BSG,C3,CASP3,CD47,CFB,CFH,CORO1A,COTL1,CTSB,FKBP1A,GC,GLG1,GRN,GSS,HSD11B1,HSP90B1,ITGA1,KRT8,MMUT,MYH9,PDIA3,PEMT,PHYH,RACK1,SF3B1,TF,TKT,TUBB,Uox,VIM	32
Protein Degradation,Protein Synthesis	Catabolism of protein	2.31e-05		0.733	ATP1B1,CANX,CASP3,CASP6,CCT8,CTSB,CTSZ,DLD,FLNA,HSP90B1,HSPA8,Kng1/Kng2,LMNA,MYH9,PPIB,PSMB5,RPL5,RTN4,STT3B,STX12,TCP1,TF,TGM2,UBE2K,UCHL3,VPS35	26
Cancer,Organismal Injury and Abnormalities	Angiogenesis of tumor	0.00239		0.73	ANXA2,COL4A1,CTSB,FLNA,ITGA1,SEPTIN9,TGM2	7
Cardiovascular System Development and Function,Cellular Development,Cellular Function and Maintenance,Cellular Growth and Proliferation,Organismal Development,Tissue Development	Proliferation of endothelial cells	0.00106		0.724	APOH,C3,COL4A1,COL4A2,CTSB,DLG1,GRN,Hspg2,ITGA1,Kng1/Kng2,LRPAP1,SEPTIN9,SYNJ2BP,THRAP3	14
Protein Synthesis	Translation of protein	4.12e-15		0.714	DKC1,EIF4B,EIF5B,HNRNPK,PAIP1,RACK1,RPL18A,RPL21,RPL26,RPL28,RPL35,RPL35A,RPL5,RPL6,RPL7A,RPLP0,RPS11,RPS16,RPS2,RPS20,RPS21,RPS23,RPS26,RPS27A,RPS3,RPS4Y1,RPS8,RPS9,YBX1	29
Protein Synthesis	Expression of protein	3.66e-13		0.714	DKC1,EIF4B,EIF5B,HNRNPK,KHDRBS1,PAIP1,RACK1,RPL18A,RPL21,RPL26,RPL28,RPL35,RPL35A,RPL5,RPL6,RPL7A,RPLP0,RPS11,RPS16,RPS2,RPS20,RPS21,RPS23,RPS26,RPS27A,RPS3,RPS4Y1,RPS8,RPS9,YBX1	30
Cell Morphology,Embryonic Development	Shape change of embryonic cell lines	0.000222		0.655	Cdc42,FLNA,RHOG,TNC,VIM	5
Cell Morphology,Cellular Movement,Embryonic Development	Cell spreading of embryonic cell lines	0.000438		0.655	FLNA,RHOG,TNC,VIM	4
Cell-To-Cell Signaling and Interaction,Hematological System Development and Function,Inflammatory Response	Aggregation of blood platelets	0.00232		0.61	AKR1B1,C3,CD47,Cdc42,CFH,FGG,GC,PDIA3,RHOG	9
Cancer,Cell Death and Survival,Organismal Injury and Abnormalities,Tumor Morphology	Apoptosis of tumor cells	0.00185		0.588	ANXA2,ATXN2,BSG,CASP3,CASP6,Cdc42,CTSB,CYCS,ITGA1,RACK1,RTN4,TF	12
Cellular Assembly and Organization,Cellular Function and Maintenance	Secretion of granules	3.74e-05		0.562	C3,Cdc42,FLNA,RHOG,VAMP3	5
Cellular Assembly and Organization,Cellular Function and Maintenance,Nervous System Development and Function,Tissue Morphology	Quantity of neurites	0.00147		0.555	ARPC2,ATXN2,CANX,GDA,LRPAP1,PLEC	6
Cell-To-Cell Signaling and Interaction	Aggregation of cells	0.000241		0.549	AKR1B1,ATP1B1,BSG,C3,CD47,Cdc42,CFH,CP,FGG,GC,HNRNPA2B1,MYH9,PDIA3,RHOG,YWHAZ	15
Organismal Injury and Abnormalities,Renal and Urological Disease	Damage of kidney	3.1e-05		0.543	ALDH5A1,ARHGDIA,ATP1B1,C3,CFB,CFH,DNAJC3,GC,GSS,MMUT,TLN1,YBX1	12
Molecular Transport	Secretion of molecule	0.00351		0.492	ANXA2,ANXA6,ATXN2,CANX,Cdc42,CFH,CP,FGG,GNAI3,HSD11B1,HSD17B2,KRT8,PDIA4,PEMT,PTGES2,RTN4,SLC1A2,VAMP3,YWHAZ	19
Inflammatory Response	Inflammation of body cavity	0.000807		0.466	APOH,ATP1B1,BSG,C3,CASP3,CD47,CFB,CFH,COTL1,CTSB,FKBP1A,GC,GLG1,GSS,HSD11B1,HSP90B1,ITGA1,KRT8,MMUT,MYH9,PDIA3,PEMT,PHYH,RACK1,SF3B1,TF,TKT,TUBB,Uox	29
Cell Morphology,Cellular Movement,Connective Tissue Development and Function	Cell spreading of fibroblast cell lines	7.55e-06		0.461	ACTN4,FLNA,RACK1,RHOG,RTN4,TNC,VIM	7
Cell Morphology,Connective Tissue Development and Function	Shape change of fibroblast cell lines	2.63e-05		0.461	ACTN4,Cdc42,FLNA,RACK1,RHOG,RTN4,TNC,VIM	8
Organismal Injury and Abnormalities	Angiogenesis of lesion	0.00076		0.343	ANXA2,C3,COL4A1,CTSB,FLNA,ITGA1,SEPTIN9,TGM2	8
Protein Trafficking	Interaction of protein	0.00128		0.342	ACOT13,ALDH5A1,ANXA2,CANX,Cdc42,CYCS,EPB41,FIS1,KRT8,TF,TGM2,YWHAZ	12
Cell Death and Survival	Cell death of neuroblastoma cell lines	0.00267		0.287	CASP3,CCT8,CFH,CYCS,FKBP1A,HSPA8,TCP1,TGM2,UBE2K	9
Cell Morphology,Cellular Assembly and Organization,Cellular Development,Cellular Function and Maintenance,Cellular Growth and Proliferation,Nervous System Development and Function,Organismal Development,Tissue Development	Axonogenesis	0.00349		0.243	ARHGDIA,CASP3,CASP6,Cdc42,PDIA3,PICALM,RAB10,RHOG,RTN4,VIM	10
Organismal Injury and Abnormalities,Skeletal and Muscular Disorders	Atrophy of muscle	0.00517		0.218	BUB3,CASP3,DCTN2,FIS1,HSD11B1,LMNA,SEPTIN9,UBA1	8
Metabolic Disease	Glucose metabolism disorder	0.000997		0.19	ACADVL,AKR1B1,ANXA2,ATXN2,C3,CANX,CASP3,CFB,CFH,CISD1,COL4A1,COL4A2,COL6A1,COL6A2,CP,CTSB,DNAJC3,FABP2,FKBP1A,GSS,HSD11B1,HYOU1,IMMT,KRT8,LMNA,LRPAP1,PEMT,PSMA1,PSMA3,PSMB5,PSMB8,RAB5B,SLC27A5,TF,TGM2,THRAP3,TNC,TUBB,UBE2K,UCHL3	40
Cellular Assembly and Organization,Cellular Function and Maintenance,Organismal Development	Secretion of alpha granules	2.52e-05		0.152	Cdc42,FLNA,RHOG,VAMP3	4
Cancer,Organismal Injury and Abnormalities	Non-melanoma solid tumor	0.00111		0.151	ACAD11,ACADVL,ACOT12,ACOT13,ACTN4,AK2,AKR1B1,AKR1B10,AKR7A2,ALDH16A1,ALDH5A1,ALYREF,ANXA2,ANXA6,AP1B1,APOH,ARCN1,ARHGDIA,ARPC2,ATP1B1,ATP5F1D,ATXN2,BGN,BOLA3,BSG,BUB3,C3,CALU,CANX,CASP3,CASP6,CBX3,CCDC25,CCDC47,CCT8,CD2AP,CD47,CFB,CFH,CHCHD3,CISD1,CLINT1,CLYBL,COL4A1,COL4A2,COL6A1,COL6A2,CORO1A,CORO1C,COTL1,CP,CRELD1,CROT,CTSB,CTSZ,CYB5A,CYCS,DAP3,DBNL,DBT,DCTN2,DDX21,DKC1,DLD,DLG1,DNAJC3,ECH1,EC…	232
Lipid Metabolism,Molecular Transport,Small Molecule Biochemistry	Concentration of cholesterol	0.00377		0.149	ACOT13,ANXA6,ARHGDIA,ATXN2,FABP2,HSD11B1,LRPAP1,PEMT,PHYH,SLC1A2,SNRK,TGM2	12
Cellular Assembly and Organization,Cellular Function and Maintenance	Organization of filaments	1.07e-06		0.113	ANXA2,BGN,CD2AP,Cdc42,CORO1A,DLG1,EPB41,FKBP1A,FLNA,GPI,PPIB,RDX,TF,TUBB,VIM	15
Cancer,Organismal Injury and Abnormalities	Tumorigenesis of tissue	0.00211		0.077	ACAD11,ACADVL,ACOT12,ACOT13,ACTN4,AK2,AKR1B1,AKR1B10,AKR7A2,ALDH16A1,ALDH5A1,ALYREF,ANXA2,ANXA6,AP1B1,APOH,ARCN1,ARHGDIA,ARPC2,ATP1B1,ATP5F1D,ATXN2,BGN,BOLA3,BSG,BUB3,C3,CALU,CANX,CASP3,CASP6,CBX3,CCDC25,CCDC47,CCT8,CD2AP,CD47,CFB,CFH,CHCHD3,CISD1,CLINT1,CLYBL,COL4A1,COL4A2,COL6A1,COL6A2,CORO1A,CORO1C,COTL1,CP,CRELD1,CROT,CTSB,CTSZ,CYB5A,CYCS,DAP3,DBNL,DBT,DCTN2,DDX21,DKC1,DLD,DLG1,DNAJC3,ECH1,EC…	230
Cell-To-Cell Signaling and Interaction,Cellular Assembly and Organization	Quantity of focal adhesions	0.00033		0	ARPC2,FLNA,MYH9,RACK1,SPTAN1	5
Gastrointestinal Disease,Hepatic System Disease,Organismal Injury and Abnormalities	Liver lesion	0.00288		0	ACADVL,ACTN4,AK2,AKR1B10,ANXA2,AP1B1,ARHGDIA,ATP1B1,ATXN2,BSG,C3,CALU,CASP3,CBX3,CCT8,CD47,CFB,CFH,CLINT1,COL4A1,COL4A2,COL6A1,COL6A2,COTL1,CP,CRELD1,CROT,CTSB,CTSZ,CYB5A,CYCS,DAP3,DKC1,DLG1,EIF4B,EIF5B,FGG,FKBP1A,FLNA,GALE,GC,GLG1,GPI,GRN,GRPEL1,GSS,GUSB,HACL1,HAGH,HDGF,HNRNPA2B1,HNRNPK,HSD17B2,HSP90B1,HSPA4,HSPA8,HYOU1,ITGA1,IVD,KHDRBS1,KRT8,LMNA,LMNB2,LRPAP1,MDH1,MMUT,MRRF,MTHFD1,NDUFB3,PAICS,…	118
Amino Acid Metabolism	Quantity of amino acids	0.00463		-0.083	ACADVL,ALDH5A1,CFH,DBT,MMUT,PEMT,SLC1A2,Slco1a1	8
Cell Death and Survival	Cell death of connective tissue cells	3.88e-05		-0.104	BGN,CASP3,CCDC47,Cdc42,CTSB,CYCS,EIF5B,FLNA,GPI,GRN,KHDRBS1,KRT8,LMNA,LRPAP1,PDIA3,RHOG,RTN4,SDHC,TGM2,TNC,UBA1,UBE2K,VDAC1,VIM,YWHAZ	25
Organismal Injury and Abnormalities,Renal and Urological Disease	Injury of kidney	0.00033		-0.116	ALDH5A1,ARHGDIA,ATP1B1,C3,CFB,CFH,DNAJC3,GSS,TLN1	9
Lipid Metabolism,Molecular Transport,Small Molecule Biochemistry	Concentration of sterol	0.000651		-0.143	ACOT13,ANXA6,ARHGDIA,ATXN2,EPB41,FABP2,GC,HSD11B1,LRPAP1,PEMT,PHYH,SLC1A2,SNRK,TGM2	14
Cell Morphology,Cellular Function and Maintenance	Transmembrane potential of mitochondria	2.48e-05		-0.185	ANXA6,CASP3,CD47,CISD1,COL4A2,CYCS,Gsta4,HSPA4,IMMT,RTN4,TGM2,VDAC1,VIM	13
Cell Morphology,Cellular Function and Maintenance	Transmembrane potential	2.87e-05		-0.185	ANXA6,CASP3,CD47,CISD1,COL4A2,CYCS,DLD,DLG1,Gsta4,HSPA4,IMMT,RTN4,TGM2,VDAC1,VIM	15
Organismal Injury and Abnormalities	Blood clot	0.000219		-0.218	ANXA2,APOH,C3,CFB,CFH,COL4A1,FGG,FLNA,GSS,MYH9,RHOG,TGM2	12
Cardiovascular Disease,Hematological Disease,Organismal Injury and Abnormalities	Thrombus	0.000514		-0.218	ANXA2,APOH,C3,CFB,CFH,COL4A1,FGG,FLNA,GSS,MYH9,RHOG	11
Cancer,Organismal Injury and Abnormalities	Carcinoma	0.00194		-0.232	ACAD11,ACADVL,ACOT12,ACOT13,ACTN4,AK2,AKR1B1,AKR1B10,AKR7A2,ALDH16A1,ALDH5A1,ALYREF,ANXA2,ANXA6,AP1B1,APOH,ARCN1,ARHGDIA,ARPC2,ATP1B1,ATP5F1D,ATXN2,BGN,BOLA3,BSG,BUB3,C3,CALU,CANX,CASP3,CASP6,CBX3,CCDC25,CCDC47,CCT8,CD2AP,CD47,CFB,CFH,CHCHD3,CISD1,CLINT1,CLYBL,COL4A1,COL4A2,COL6A1,COL6A2,CORO1A,CORO1C,COTL1,CP,CRELD1,CROT,CTSB,CTSZ,CYB5A,CYCS,DAP3,DBNL,DBT,DCTN2,DDX21,DKC1,DLD,DLG1,DNAJC3,ECH1,EC…	229
Cellular Assembly and Organization	Quantity of filaments	0.00308		-0.294	C3,EPB41,FLNA,PLEC,RACK1,SPTAN1,VIM	7
Cellular Assembly and Organization	Organization of organelle	2.76e-06		-0.308	ANXA2,BGN,CCDC47,CD2AP,Cdc42,CHCHD3,CORO1A,CYCS,DLG1,EPB41,FIS1,FKBP1A,FLNA,GPI,LMNA,LMNB2,MYH9,PPIB,RAB5B,RDX,SEC23IP,SFPQ,SPTBN1,TF,TMED2,TUBB,VIM,VPS35	28
Cancer,Organismal Injury and Abnormalities	Cancer	8.57e-05		-0.324	ACAD11,ACADVL,ACOT12,ACOT13,ACTN4,AK2,AKR1B1,AKR1B10,AKR7A2,ALDH16A1,ALDH5A1,ALYREF,ANXA2,ANXA6,AP1B1,APOH,ARCN1,ARHGDIA,ARPC2,ATP1B1,ATP5F1C,ATP5F1D,ATXN2,BGN,BOLA3,BSG,BUB3,C3,CALU,CANX,CASP3,CASP6,CBX3,CCDC25,CCDC47,CCT8,CD2AP,CD47,Cdc42,CFB,CFH,CHCHD3,CISD1,CLINT1,CLYBL,COL4A1,COL4A2,COL6A1,COL6A2,CORO1A,CORO1C,COTL1,CP,CRELD1,CROT,CTSB,CTSZ,CYB5A,CYCS,DAP3,DBNL,DBT,DCTN2,DDX21,DKC1,DLD,DLG1,…	242
Inflammatory Response,Organismal Injury and Abnormalities	Inflammation of organ	9.01e-05		-0.436	ACADVL,ACTN4,ALDH5A1,APOH,ARCN1,ARHGDIA,ATP1B1,BGN,BSG,C3,CASP3,CD47,CFB,CFH,COL4A1,CORO1A,COTL1,CTSB,FKBP1A,FLNA,GC,GLG1,GRN,GSS,HSD11B1,HSP90B1,ITGA1,KRT8,MMUT,MYH9,PDIA3,PEMT,PGM3,PHYH,PSMB5,RAB11B,RACK1,SF3B1,TF,TGM2,TKT,TUBB,Uox,VIM,YBX1	45
Cellular Compromise	Dysfunction of mitochondria	0.000833		-0.447	CASP3,FIS1,KRT8,SDHA,SDHB	5
Neurological Disease	Neurological signs	7.94e-05		-0.555	ATP1B1,ATP5F1C,C3,CASP3,CASP6,Cdc42,CP,CYCS,FGG,GPI,GRN,HADHB,HNRNPA2B1,HSPA8,KHDRBS1,NDUFB3,NDUFB6,PSMB8,RAB11B,RHOG,SDHA,SDHB,SLC1A2,TGM2,TRAM1,UQCRC1,YWHAZ	27
Hematological Disease	Hemorrhagic disease	0.000161		-0.557	C3,CD47,Cdc42,CFB,CTSB,CYCS,FKBP1A,FLNA,GSS,HSP90B1,MYH9,PGM3,PSMB5,RPL5	14
Free Radical Scavenging	Production of reactive oxygen species	0.000385		-0.584	AKR1B1,ANXA2,ARHGDIA,C3,CASP3,CFB,GRN,Gsta4,HNRNPK,IMMT,ITGA1,RACK1,RTN4,TGM2,VDAC1,YWHAZ	16
Cancer,Organismal Injury and Abnormalities	Extracranial solid tumor	0.00361		-0.63	ACAD11,ACADVL,ACOT12,ACOT13,ACTN4,AK2,AKR1B1,AKR1B10,AKR7A2,ALDH16A1,ALDH5A1,ALYREF,ANXA2,ANXA6,AP1B1,APOH,ARCN1,ARHGDIA,ARPC2,ATP1B1,ATP5F1C,ATP5F1D,ATXN2,BGN,BOLA3,BSG,BUB3,C3,CALU,CANX,CASP3,CASP6,CBX3,CCDC25,CCDC47,CCT8,CD2AP,CD47,Cdc42,CFB,CFH,CHCHD3,CISD1,CLINT1,CLYBL,COL4A1,COL4A2,COL6A1,COL6A2,CORO1A,CORO1C,COTL1,CP,CRELD1,CROT,CTSB,CTSZ,CYB5A,CYCS,DAP3,DBNL,DBT,DCTN2,DDX21,DKC1,DLD,DLG1,…	235
Cell Death and Survival	Cell death of striatal neurons	0.000434		-0.64	CASP3,CASP6,SDHA,SDHB,TCP1	5
Cell Death and Survival	Neuronal cell death	3.47e-06		-0.771	ATXN2,CASP3,CASP6,Cdc42,CORO1A,CTSB,CTSZ,CYCS,FIS1,FKBP1A,GDA,GPI,HDGF,HYOU1,ITGA1,LOC100359583/Ptma,LRPAP1,PDIA3,RPS3,SDHA,SDHB,SLC1A2,SNRK,STIP1,TCP1,TF,TGM2,UBE2K,YWHAB,YWHAZ	30
Cancer,Organismal Injury and Abnormalities	Metastatic solid tumor	0.00384		-0.808	ACTN4,ALDH5A1,ANXA2,C3,CALU,COL4A1,COL4A2,CTSB,CTSZ,FGG,FKBP1A,FLNA,HSP90B1,KRT8,PLEC,PSMB5,RPS11,RPS27A,Slco1a1,TNC,TUBB,YWHAZ	22
Cancer,Organismal Injury and Abnormalities	Advanced malignant solid tumor	0.0045		-0.808	ACTN4,ALDH5A1,ANXA2,C3,CALU,CFH,COL4A1,COL4A2,CTSB,CTSZ,FGG,FKBP1A,FLNA,HSD11B1,HSP90B1,KRT8,PLEC,PSMB5,RPS11,RPS27A,Slco1a1,TNC,TUBB,YWHAZ	24
Energy Production,Lipid Metabolism,Small Molecule Biochemistry	Oxidation of lipid	1.17e-06		-0.829	ACAD11,ACADVL,C3,CISD1,CROT,CYCS,FABP2,HACL1,HADHB,HSD11B1,HSD17B2,IMMT,MCAT,PHYH,UCHL3	15
Cell Death and Survival	Apoptosis of renal glomerulus	0.00432		-0.842	BGN,CASP3,CD2AP,ITGA1	4
Cell Death and Survival,Neurological Disease,Organismal Injury and Abnormalities	Cell death of hippocampal neurons	1.39e-06		-0.888	CASP3,CASP6,CYCS,GDA,HYOU1,LRPAP1,RPS3,STIP1,TF	9
Cancer,Organismal Injury and Abnormalities	Malignant solid tumor	0.000627		-0.931	ACAD11,ACADVL,ACOT12,ACOT13,ACTN4,AK2,AKR1B1,AKR1B10,AKR7A2,ALDH16A1,ALDH5A1,ALYREF,ANXA2,ANXA6,AP1B1,APOH,ARCN1,ARHGDIA,ARPC2,ATP1B1,ATP5F1C,ATP5F1D,ATXN2,BGN,BOLA3,BSG,BUB3,C3,CALU,CANX,CASP3,CASP6,CBX3,CCDC25,CCDC47,CCT8,CD2AP,CD47,Cdc42,CFB,CFH,CHCHD3,CISD1,CLINT1,CLYBL,COL4A1,COL4A2,COL6A1,COL6A2,CORO1A,CORO1C,COTL1,CP,CRELD1,CROT,CTSB,CTSZ,CYB5A,CYCS,DAP3,DBNL,DBT,DCTN2,DDX21,DKC1,DLD,DLG1,…	238
Cell Death and Survival	Cell death of tumor cell lines	0.000219		-0.998	AKR1B1,AKR1B10,ANXA2,ARHGDIA,BSG,BUB3,CASP3,CASP6,CBX3,CCT8,CD47,Cdc42,CFH,CLYBL,COL4A1,COL4A2,CTSB,CYB5A,CYCS,DAP3,EIF4B,FETUB,FIS1,FKBP1A,GPI,GRN,HNRNPK,HSPA4,HSPA8,IMMT,KHDRBS1,LMNA,RACK1,RDX,RPLP0,RPS3,RTN4,SDHC,SFPQ,TCP1,TF,TGM2,TLN1,TNC,TUFM,UBE2K,VDAC1,YBX1,YWHAZ	49
Organismal Injury and Abnormalities,Renal and Urological Disease	Renal impairment	0.00288		-1	ACTN4,ALDH5A1,ARHGDIA,ATP1B1,C3,CFB,FKBP1A,GSS,ITGA1,MYH9,TF	11
Cellular Compromise	Degeneration of cells	0.0018		-1.001	ARHGDIA,ATP1B1,CASP3,CASP6,CD47,CP,CTSB,DCTN2,GRN,LRPAP1,PLEC,SLC1A2,SPATA7,TGM2	14
Cell Death and Survival,Neurological Disease,Organismal Injury and Abnormalities	Cell death of brain cells	3.16e-05		-1.021	ATXN2,CASP3,CASP6,CYCS,GDA,HYOU1,LOC100359583/Ptma,LRPAP1,RPS3,SLC1A2,STIP1,TCP1,TF,TGM2,YWHAB	15
Cell Death and Survival,Neurological Disease,Organismal Injury and Abnormalities	Cell death of cerebral cortex cells	1.6e-05		-1.04	CASP3,CASP6,CYCS,GDA,HYOU1,LOC100359583/Ptma,LRPAP1,RPS3,SLC1A2,STIP1,TCP1,TF,TGM2,YWHAB	14
Cancer,Organismal Injury and Abnormalities	Nonhematologic malignant neoplasm	0.00197		-1.051	ACAD11,ACADVL,ACOT12,ACOT13,ACTN4,AK2,AKR1B1,AKR1B10,AKR7A2,ALDH16A1,ALDH5A1,ALYREF,ANXA2,ANXA6,AP1B1,APOH,ARCN1,ARHGDIA,ARPC2,ATP1B1,ATP5F1D,ATXN2,BGN,BOLA3,BSG,BUB3,C3,CALU,CANX,CASP3,CASP6,CBX3,CCDC25,CCDC47,CCT8,CD2AP,CD47,CFB,CFH,CHCHD3,CISD1,CLINT1,CLYBL,COL4A1,COL4A2,COL6A1,COL6A2,CORO1A,CORO1C,COTL1,CP,CRELD1,CROT,CTSB,CTSZ,CYB5A,CYCS,DAP3,DBNL,DBT,DCTN2,DDX21,DKC1,DLD,DLG1,DNAJC3,ECH1,EC…	232
Energy Production,Lipid Metabolism,Small Molecule Biochemistry	Beta-oxidation of lipid	1.53e-06		-1.067	ACAD11,ACADVL,CISD1,CROT,FABP2,HADHB,HSD11B1,MCAT,UCHL3	9
Organismal Injury and Abnormalities,Renal and Urological Disease	Proteinuria	0.00426		-1.082	ACTN4,ARHGDIA,C3,CD2AP,CFB,CFH,MYH9,PSMB5	8
Cell Death and Survival,Neurological Disease,Organismal Injury and Abnormalities	Cell death of hippocampal cells	4.32e-07		-1.116	CASP3,CASP6,CYCS,GDA,HYOU1,LRPAP1,RPS3,SLC1A2,STIP1,TF	10
Cell Death and Survival	Anoikis	5.72e-05		-1.178	COL4A1,COL4A2,DAP3,GRN,RDX,TGM2,TLN1,TNC,YWHAZ	9
Energy Production,Lipid Metabolism,Small Molecule Biochemistry	Oxidation of fatty acid	2.22e-06		-1.254	ACAD11,ACADVL,C3,CROT,CYCS,FABP2,HACL1,HADHB,HSD11B1,IMMT,MCAT,PHYH,UCHL3	13
Ophthalmic Disease,Organismal Injury and Abnormalities	Retinal degeneration	0.00202		-1.4	ATP1B1,C3,Cdc42,CFB,CFH,CP,GRN,PHYH,SNRNP200,SPATA7,TF,UCHL3	12
Organismal Injury and Abnormalities,Renal and Urological Disease	Glomerulosclerosis	6.2e-05		-1.455	ACTN4,ALDH5A1,ARHGDIA,ATP1B1,C3,CD2AP,FKBP1A,ITGA1,MYH9,Uox	10
Cell Death and Survival	Cell death of brain	4.56e-06		-1.5	ATXN2,CASP3,CASP6,CYCS,GDA,HYOU1,LOC100359583/Ptma,LRPAP1,RPS3,SDHA,SDHB,SLC1A2,STIP1,TCP1,TF,TGM2,YWHAB	17
Cell Death and Survival	Apoptosis	1.65e-06		-1.504	ACTN4,AKR1B1,AKR1B10,ANXA2,ANXA6,ARHGDIA,ATXN2,BGN,BSG,BUB3,C3,CANX,CASP3,CASP6,CBX3,CCDC47,CD2AP,CD47,Cdc42,CFH,COL4A1,COL4A2,CORO1A,CRELD1,CTSB,CTSZ,CYB5A,CYCS,DAP3,DNAJC3,EIF4B,FIS1,FKBP1A,FLNA,GPI,GRN,HDGF,Hmgb1,HNRNPK,HSP90B1,HSPA4,HSPA8,HSPE1,HYOU1,IMMT,ITGA1,KHDRBS1,KRT8,LMNA,LOC100359583/Ptma,LRPAP1,MDH1,MTPN,PDIA3,PSMB8,RACK1,RDX,RHOG,RPLP0,RPS27A,RPS3,RTN4,SDHC,SEPTIN9,SF3B1,SFPQ,SNRK,S…	81
Cell Death and Survival	Apoptosis of tumor cell lines	0.000844		-1.517	AKR1B1,AKR1B10,ANXA2,ARHGDIA,BSG,BUB3,CASP3,CASP6,CBX3,CD47,Cdc42,CFH,COL4A1,COL4A2,CTSB,CYB5A,CYCS,EIF4B,FIS1,GRN,HNRNPK,HSPA4,HSPA8,IMMT,KHDRBS1,RACK1,RPLP0,RPS3,RTN4,SDHC,SFPQ,TCP1,TF,TGM2,TLN1,TNC,VDAC1,YBX1,YWHAZ	39
Gastrointestinal Disease,Hepatic System Disease,Metabolic Disease,Organismal Injury and Abnormalities	Hepatic steatosis	0.004		-1.521	ACADVL,ACOT13,ATXN2,C3,CASP3,HSD11B1,KRT8,LMNA,MMUT,PEMT,PHYH,SLC27A5	12
Connective Tissue Disorders,Hematological Disease,Organismal Injury and Abnormalities	Thrombocytopenia	0.000299		-1.732	C3,CD47,Cdc42,CFB,CYCS,FKBP1A,FLNA,GSS,HSP90B1,MYH9,PGM3,PSMB5	12
Inflammatory Disease,Inflammatory Response,Organismal Injury and Abnormalities,Renal and Urological Disease	Nephritis	0.000727		-1.762	ACTN4,ALDH5A1,ARHGDIA,C3,CFB,CFH,COL4A1,FKBP1A,ITGA1,MMUT,MYH9,PSMB5,TGM2,Uox,YBX1	15
Neurological Disease	Movement Disorders	6.25e-06		-1.767	ALDH5A1,ANXA2,ATP1B1,ATP5F1C,ATXN2,BGN,C3,CANX,CASP3,CASP6,Cdc42,CP,CTSB,CYCS,DBNL,DNAJC3,FGG,FKBP1A,GPI,HADHB,HSPA8,KHDRBS1,LMNA,LMNB2,MDH1,NDUFB3,NDUFB6,PHYH,PSMB8,RAB11B,RHOG,RTN4,SDHA,SDHB,SLC1A2,TGM2,TRAM1,UQCRC1,VIM,VPS35,YWHAZ	41
Cardiovascular Disease,Hematological Disease,Organismal Injury and Abnormalities	Anemia	2.24e-07		-1.782	ACADVL,ATP1B1,C3,CD47,Cdc42,CFB,CFH,CP,EPB41,FKBP1A,GPI,GSS,KHDRBS1,MMUT,MTHFD1,NT5C3A,PGM3,PICALM,RPL26,RPL35A,RPL5,RPS26,SF3B1,TF	24
Cell Death and Survival	Anoikis of carcinoma cell lines	6.88e-05		-1.964	COL4A1,COL4A2,GRN,YWHAZ	4
Cell Death and Survival	Anoikis of tumor cell lines	0.00165		-1.964	COL4A1,COL4A2,GRN,TLN1,YWHAZ	5
Cancer,Organismal Injury and Abnormalities,Tissue Morphology	Quantity of secondary tumor	0.00225		-1.982	ANXA2,CALU,CTSB,CTSZ	4
Cancer,Cell Death and Survival,Organismal Injury and Abnormalities,Tumor Morphology	Cell death of cancer cells	1.81e-10	Decreased	-2.067	ARCN1,ATXN2,CASP3,CASP6,CD47,Cdc42,CTSB,ITGA1,PSMA3,PSMB5,Rpl32,RPL35,RPL35A,RPL5,RPL6,RPL7A,RPLP0,RPS11,RPS16,RPS21,RPS27A,RPS3,RPS4Y1,RTN4,SF3B1,TF,U2af1	27
Organismal Injury and Abnormalities,Renal and Urological Disease	Urination disorder	0.00011	Decreased	-2.092	ACTN4,AKR1B1,ARHGDIA,C3,CD2AP,CFB,CFH,DBT,DLD,IVD,MMUT,MYH9,PSMB5,SUCLG1,Uox	15
Cell Death and Survival	Cell death of carcinoma cell lines	0.00519	Decreased	-2.218	AKR1B10,ANXA2,CASP3,CFH,COL4A1,COL4A2,CTSB,GPI,GRN,TGM2,VDAC1,YBX1,YWHAZ	13
Cancer,Cell Death and Survival,Organismal Injury and Abnormalities,Tumor Morphology	Cell death of tumor cells	2.72e-11	Decreased	-2.319	ANXA2,ARCN1,ATXN2,BSG,CASP3,CASP6,CD47,Cdc42,CTSB,CYCS,ITGA1,PSMA3,PSMB5,RACK1,Rpl32,RPL35,RPL35A,RPL5,RPL6,RPL7A,RPLP0,RPS11,RPS16,RPS21,RPS27A,RPS3,RPS4Y1,RTN4,SF3B1,TF,U2af1	31
Organismal Injury and Abnormalities	Bleeding	0.00275	Decreased	-2.75	ANXA2,BGN,C3,COL4A1,COL4A2,FGG,FKBP1A,FLNA,GRN,KRT8,MMUT,MYH9,PLEC,PSMB5,TF,YBX1	16
Organismal Injury and Abnormalities	Organ Degeneration	0.000441	Decreased	-3.035	ACADVL,ARHGDIA,ATP1B1,C3,CASP3,CD47,Cdc42,CFB,CFH,CP,CTSB,GRN,HSD17B2,PHYH,PLEC,SLC1A2,SNRNP200,SPATA7,TF,UCHL3,VIM	21
Cell Death and Survival	Necrosis	1.44e-14	Decreased	-3.405	AKR1B1,AKR1B10,ANXA2,ARCN1,ARHGDIA,ATXN2,BGN,BSG,BUB3,C3,CASP3,CASP6,CBX3,CCDC47,CCT8,CD2AP,CD47,Cdc42,CFH,CLYBL,COL4A1,COL4A2,COL6A1,CORO1A,CTSB,CTSZ,CYB5A,CYCS,DAP3,DCTN2,EIF4B,EIF5B,FETUB,FIS1,FKBP1A,FLNA,GDA,GPI,GRN,HDGF,Hmgb1,HNRNPK,HSP90B1,HSPA4,HSPA8,HSPE1,HYOU1,IMMT,ITGA1,KHDRBS1,KRT8,LMNA,LOC100359583/Ptma,LRPAP1,MDH1,MTPN,PDIA3,PLEC,PSMA3,PSMB5,PSMB8,RACK1,RDX,RHOG,Rpl32,RPL35,RPL35A,RP…	103
Cancer,Cell Death and Survival,Organismal Injury and Abnormalities,Tumor Morphology	Cell death of osteosarcoma cells	4.12e-14	Decreased	-4.243	ARCN1,PSMA3,PSMB5,Rpl32,RPL35,RPL35A,RPL5,RPL6,RPL7A,RPLP0,RPS11,RPS16,RPS21,RPS27A,RPS3,RPS4Y1,SF3B1,U2af1	18
Organismal Survival	Organismal death	3.9e-08	Decreased	-7.71	ACADVL,ACTN4,ALDH5A1,Anp32a,ANXA2,APOH,ARHGDIA,ATP1B1,ATXN2,BGN,BSG,BUB3,C3,CANX,CASP3,CCDC47,CD2AP,CD47,Cdc42,CFB,CFH,COL4A1,COL4A2,COL6A2,CRELD1,CTSB,CYCS,DBT,DKC1,DLD,DLG1,DNAJC3,ECSIT,FGG,FKBP1A,FLNA,GNAI3,GRN,GSS,Hmgb1,HNRNPK,HSD17B2,HSP90B1,HSPE1,HYOU1,KHDRBS1,KRT8,LMNA,LMNB2,LRPAP1,MMUT,MYH9,MYL6,PDIA3,PGM3,PICALM,PLEC,PPIB,PRKCSH,RAB10,RPL6,RTN4,SEPTIN9,SERPINA6,SF3B1,SLC1A2,SLC31A1,SNRK,…	81
