# Supplementary material for: Dyrk1b promotes hepatic lipogenesis by bypassing canonical insulin signaling and directly activating mTORC2 in mice
Source: J Clin Invest. 2022 Feb 1;132(3):e153724. doi: 10.1172/JCI153724 (PMC8803348; doi:10.1172/JCI153724)
Supplement: Supplemental Table 5 [file jci-132-153724-s236.xls]

## Sheet: Sheet0
© 2000-2021 QIAGEN. All rights reserved.
Categories	Diseases or Functions Annotation	p-value	Predicted Activation State	Activation z-score	Molecules	# Molecules
Lipid Metabolism,Small Molecule Biochemistry	Fatty acid metabolism	5.72e-26	Increased	4.198	AACS,ABCG2,ACACA,ACACB,ACBD5,Acnat1/Acnat2,ACOT2,ACOT4,ACOX1,ACSF2,ACSL1,ACSM3,AKR1C4,APOA2,BAAT,CD36,CPT2,CS,CYP1A2,Cyp2c54 (includes others),CYP2C8,CYP2E1,Cyp2j5,DECR1,DECR2,ECI2,EIF6,EPHX2,FABP1,FABP2,FASN,GPAM,GPX1,GSTM1,HACD3,HACL1,HMGCS2,HSD17B4,LPGAT1,ME1,MGLL,MTTP,NCEH1,PDHA1,PDHB,PON1,PPCS,PTGES3,RGN,SCARB1,SLC25A10,SLC27A2,SLC6A13,SLCO1B3,SMPD2,THRSP,VNN1	57
Lipid Metabolism,Small Molecule Biochemistry	Synthesis of lipid	1.83e-20	Increased	3.51	ABHD6,ACACA,ACACB,ACSL1,ACSM3,ADH4,AGPAT2,AKR1C4,AKR1D1,ALDH1A1,Aldh1a7,ALDH3A2,AMACR,APOA2,BAAT,BHMT,CAPN2,CD36,CPNE3,CYP1A2,CYP2C8,CYP2E1,DECR1,DECR2,DHRS7B,EIF6,EPHX2,FABP1,FASN,FDFT1,G6PC,GPAM,GPD1,HACD3,HSD17B10,HSD17B2,HSD17B4,HSD3B7,LPGAT1,ME1,MTTP,Mup1 (includes others),PDHA1,PDHB,PGD,PKLR,PON1,PON3,PPCS,PTGES3,PTPN11,RGN,SCARB1,SEC14L2,SIRT3,SLC22A1,SLC27A2,SMPD2,THRSP,XDH	60
Lipid Metabolism,Small Molecule Biochemistry	Conversion of lipid	2.01e-14	Increased	3.288	ACACA,ACOX1,ACSL1,ADH4,AKR1A1,AKR1C4,ALDH3A2,AMACR,CYP1A2,CYP2C8,CYP2E1,CYP3A7,DECR2,FABP1,FASN,GPX1,HSD17B2,HSD17B4,PON1,SLC27A2,TTPA	21
Lipid Metabolism,Small Molecule Biochemistry	Conversion of fatty acid	6.16e-11	Increased	3.274	ACACA,ACOX1,ACSL1,AMACR,CYP1A2,CYP2C8,CYP2E1,DECR2,FASN,HSD17B4,SLC27A2	11
Energy Production,Lipid Metabolism,Small Molecule Biochemistry	Oxidation of lipid	2.08e-23	Increased	3.023	ACACA,ACACB,ACBD5,ACOX1,ACSL1,ADH4,AKR1C4,ALDH1A1,Aldh1a7,ALDH3A2,AOX1,APOA2,CD36,CPT2,CYP1A2,CYP2C8,CYP2E1,DECR1,ECI1,ECI2,FABP1,FABP2,FASN,GPAM,HACL1,HMGCS2,HSD17B10,HSD17B2,HSD17B4,MTTP,PEBP1,PON1,SCARB1,SLC27A2	34
Lipid Metabolism,Small Molecule Biochemistry	Metabolism of membrane lipid derivative	4.1e-07	Increased	2.876	ABHD6,ACACA,ACACB,ACSL1,AGPAT2,AKR1D1,ALDH3A2,APOA2,CAPN2,CPNE3,DHRS7B,ENO1,FASN,FDFT1,GPAM,GPD1,HSD17B2,HSD3B7,NCEH1,PON1,SCARB1,SEC14L2,SIRT3,SLC27A2,SMPD2,XDH	26
Lipid Metabolism,Small Molecule Biochemistry,Vitamin and Mineral Metabolism	Metabolism of terpenoid	1.44e-15	Increased	2.848	AACS,ACACA,ACACB,ADH4,AKR1C4,AKR1D1,ALDH1A1,Aldh1a7,AMACR,APOA2,BAAT,Ces2e,CYP1A2,CYP2C8,CYP2E1,CYP3A7,ENO1,FASN,FDFT1,G6PC,GPAM,HSD17B10,HSD17B2,HSD17B4,HSD3B7,PON1,PTPN11,RETSAT,SCARB1,SEC14L2,TTPA,XDH	32
Lipid Metabolism,Molecular Transport,Small Molecule Biochemistry	Uptake of lipid	5.16e-05	Increased	2.627	ACSL1,APOA2,BSG,CD36,FABP1,HSD3B7,MTTP,SCARB1,SEC14L2,SLC27A2,SLCO1B3	11
Energy Production,Lipid Metabolism,Small Molecule Biochemistry	Beta-oxidation of fatty acid	4.16e-14	Increased	2.617	ACBD5,ACOX1,CPT2,CYP2E1,DECR1,ECI1,ECI2,FABP1,FABP2,FASN,HMGCS2,HSD17B10,HSD17B4,MTTP,PEBP1,SLC27A2	16
Lipid Metabolism,Small Molecule Biochemistry	Metabolism of phospholipid	0.00059	Increased	2.592	ABHD6,AGPAT2,ALDH3A2,APOA2,CAPN2,CPNE3,DHRS7B,FASN,GPAM,GPD1,NCEH1,PON1,SMPD2,XDH	14
Lipid Metabolism,Molecular Transport,Small Molecule Biochemistry	Transport of lipid	4.31e-07	Increased	2.468	ABCG2,ACSL1,AKR1C4,APOA2,CD36,CPT2,FABP1,FABP2,MTTP,NCEH1,PON1,SCARB1,SLC25A10,SLC27A2,SLC6A13,SLCO1B3,VNN1	17
Lipid Metabolism,Nucleic Acid Metabolism,Small Molecule Biochemistry	Conversion of acyl-coenzyme A	8.01e-08	Increased	2.415	ACACA,ACSL1,AMACR,DECR2,FASN,SLC27A2	6
Lipid Metabolism,Small Molecule Biochemistry,Vitamin and Mineral Metabolism	Metabolism of retinoid	8.94e-08	Increased	2.411	ADH4,AKR1C4,ALDH1A1,Aldh1a7,APOA2,Ces2e,CYP1A2,CYP2C8,CYP2E1,CYP3A7,RETSAT	11
Drug Metabolism,Lipid Metabolism,Small Molecule Biochemistry,Vitamin and Mineral Metabolism	Metabolism of tretinoin	3.02e-07	Increased	2.393	ADH4,ALDH1A1,Aldh1a7,CYP1A2,CYP2C8,CYP2E1,CYP3A7	7
Lipid Metabolism,Small Molecule Biochemistry	Metabolism of acylglycerol	2.22e-14	Increased	2.371	ABHD6,ACSL1,AGPAT2,ALDH1A1,APOA2,BHMT,CD36,CYP2E1,FABP1,FABP2,FASN,G6PC,GPAM,GPX1,LPGAT1,MGLL,MTTP,PTPN11,RGN,SCARB1,THRSP	21
Lipid Metabolism,Molecular Transport,Small Molecule Biochemistry	Uptake of fatty acid	0.00069	Increased	2.367	ACSL1,BSG,CD36,SCARB1,SLC27A2,SLCO1B3	6
Lipid Metabolism,Molecular Transport,Small Molecule Biochemistry	Transport of fatty acid	2.96e-09	Increased	2.231	ABCG2,ACSL1,CD36,CPT2,FABP1,FABP2,SCARB1,SLC25A10,SLC27A2,SLC6A13,SLCO1B3	11
Lipid Metabolism,Small Molecule Biochemistry	Conversion of polyunsaturated fatty acids	2.33e-05	Increased	2.213	ACOX1,CYP1A2,CYP2C8,CYP2E1,HSD17B4	5
Lipid Metabolism,Small Molecule Biochemistry,Vitamin and Mineral Metabolism	Modification of retinaldehyde	1.57e-06	Increased	2.186	ADH4,ALDH1A1,AOX1,CYP1A2,CYP2C8	5
Lipid Metabolism,Small Molecule Biochemistry	Metabolism of triacylglycerol	2.5e-15	Increased	2.156	ACSL1,AGPAT2,ALDH1A1,APOA2,BHMT,CD36,CYP2E1,FABP1,FABP2,FASN,G6PC,GPAM,GPX1,LPGAT1,MTTP,PTPN11,RGN,SCARB1,THRSP	19
Lipid Metabolism,Small Molecule Biochemistry	Synthesis of triacylglycerol	6.36e-09	Increased	2.156	ACSL1,AGPAT2,ALDH1A1,BHMT,FABP1,FASN,GPAM,LPGAT1,RGN,SCARB1,THRSP	11
Lipid Metabolism,Molecular Transport,Small Molecule Biochemistry	Accumulation of triacylglycerol	0.000111	Increased	2.114	ACACA,ACSL1,AGPAT2,CD36,GPAM,MTTP,Mup1 (includes others),SCARB1	8
Lipid Metabolism,Molecular Transport,Small Molecule Biochemistry	Quantity of sphingolipid	5.29e-05	Increased	2.091	ABCG2,ACSL1,BHMT,FASN,GNE,MTTP,SCARB1,SIRT3,SMPD2	9
Lipid Metabolism,Molecular Transport,Small Molecule Biochemistry	Absorption of lipid	0.00011	Increased	2.085	APOA2,CD36,HSD3B7,MTTP,SCARB1,SLC27A2	6
Lipid Metabolism,Small Molecule Biochemistry,Vitamin and Mineral Metabolism	Synthesis of terpenoid	1.55e-11	Increased	2.057	ACACA,ACACB,ADH4,AKR1C4,AKR1D1,ALDH1A1,Aldh1a7,AMACR,BAAT,FASN,FDFT1,G6PC,GPAM,HSD17B10,HSD17B2,HSD17B4,HSD3B7,MTTP,PON1,PON3,PTPN11,SCARB1,SEC14L2,SLC22A1,SLC27A2,XDH	26
Lipid Metabolism,Small Molecule Biochemistry	Hydrolysis of lipid	0.00297	Increased	2.041	ABHD6,APOA2,CD36,MGLL,PAFAH2,PON1,SCARB1,SMPD2	8
Lipid Metabolism,Small Molecule Biochemistry	Metabolism of 14,15-epoxyeicosatrienoic acid	1.22e-06		1.982	CYP1A2,Cyp2c54 (includes others),CYP2C8,EPHX2	4
Drug Metabolism,Endocrine System Development and Function,Energy Production,Lipid Metabolism,Small Molecule Biochemistry	Oxidation of beta-estradiol	2.17e-06		1.98	CYP1A2,CYP2C8,HSD17B2,HSD17B4	4
Lipid Metabolism,Nucleic Acid Metabolism,Small Molecule Biochemistry	Modification of palmitoyl-coenzyme A	3.81e-05		1.98	ACOX1,ACSL1,FABP1,SLC27A2	4
Lipid Metabolism,Small Molecule Biochemistry	Esterification of lipid	0.000487		1.969	ACSL1,APOA2,CD36,MTTP,SCARB1	5
Lipid Metabolism,Small Molecule Biochemistry	Hydroxylation of lipid	2.33e-05		1.936	CYP1A2,CYP2C8,CYP2E1,Cyp3a25 (includes others),CYP3A7	5
Lipid Metabolism,Small Molecule Biochemistry	Synthesis of long chain fatty acid	1.08e-07		1.934	ACACA,ACSL1,CYP1A2,CYP2C8,CYP2E1,EPHX2,FASN,THRSP	8
Lipid Metabolism,Small Molecule Biochemistry	Catabolism of lipid	1.78e-11		1.931	ABHD6,ACBD5,ACOX1,ACSL1,AKR1D1,ALDH3A2,AMACR,APOA2,CYP1A2,ECI2,FABP1,FABP2,HSD3B7,MGLL,SCARB1,SLC27A2,SMPD2,XDH	18
Lipid Metabolism,Small Molecule Biochemistry	Synthesis of fatty acid	1.46e-07		1.871	ACACA,ACACB,ACSL1,ACSM3,CD36,CYP1A2,CYP2C8,CYP2E1,DECR1,DECR2,EIF6,EPHX2,FASN,HACD3,LPGAT1,PDHA1,PDHB,PPCS,PTGES3,RGN,THRSP	21
Energy Production,Lipid Metabolism,Small Molecule Biochemistry	Oxidation of fatty acid	2.01e-16		1.854	ACACA,ACACB,ACBD5,ACOX1,ACSL1,ADH4,ALDH3A2,APOA2,CD36,CPT2,CYP2E1,DECR1,ECI1,ECI2,FABP1,FABP2,FASN,GPAM,HACL1,HMGCS2,HSD17B10,HSD17B4,MTTP,PEBP1,SLC27A2	25
Lipid Metabolism,Small Molecule Biochemistry,Vitamin and Mineral Metabolism	Steroid metabolism	4.79e-13		1.818	AACS,ACACA,ACACB,AKR1C4,AKR1D1,AMACR,APOA2,BAAT,CYP1A2,CYP2C8,CYP2E1,CYP3A7,ENO1,FASN,FDFT1,G6PC,GPAM,HSD17B10,HSD17B2,HSD17B4,HSD3B7,PON1,PTPN11,SCARB1,SEC14L2,XDH	26
Lipid Metabolism,Small Molecule Biochemistry	Metabolism of polyunsaturated fatty acids	2.77e-05		1.763	ACACA,ACACB,ACOX1,ACSL1,CD36,CYP1A2,Cyp2c54 (includes others),CYP2C8,Cyp2j5,EPHX2,FASN,GPX1,GSTM1,MGLL,PTGES3	15
Lipid Metabolism,Small Molecule Biochemistry	Lipolysis	0.00396		1.746	ABHD6,ACACB,APOA2,CD36,FASN,MGLL,PAFAH2,PON1,SCARB1,SMPD2	10
Lipid Metabolism,Molecular Transport,Small Molecule Biochemistry	Absorption of cholesterol	0.00011		1.671	APOA2,CD36,HSD3B7,MTTP,SCARB1	5
Lipid Metabolism,Molecular Transport,Small Molecule Biochemistry	Accumulation of acylglycerol	2.38e-05		1.595	ACACA,ACSL1,AGPAT2,CD36,GPAM,MGLL,MTTP,Mup1 (includes others),SCARB1	9
Lipid Metabolism,Molecular Transport,Small Molecule Biochemistry	Secretion of lipid	3.18e-05		1.557	APOA2,CD36,FABP1,GPAM,HSD17B2,LGALS1,MGLL,MTTP,PTPN11,SCARB1,SIRT3,TTPA	12
Lipid Metabolism,Small Molecule Biochemistry	Metabolism of eicosanoid	0.00031		1.547	ACACA,ACACB,ACOX1,CD36,CYP1A2,Cyp2c54 (includes others),CYP2C8,EPHX2,FASN,GPX1,GSTM1,MGLL,PTGES3	13
Lipid Metabolism,Molecular Transport,Small Molecule Biochemistry	Transport of long chain fatty acid	1.96e-05		1.538	ACSL1,CD36,CPT2,FABP1,FABP2	5
Lipid Metabolism,Molecular Transport,Small Molecule Biochemistry	Uptake of cholesterol	7.69e-05		1.511	APOA2,CD36,FABP1,HSD3B7,MTTP,SCARB1	6
Lipid Metabolism,Molecular Transport,Small Molecule Biochemistry	Quantity of glycosphingolipid	0.00231		1.498	BHMT,FASN,GNE,MTTP,SMPD2	5
Lipid Metabolism,Molecular Transport,Small Molecule Biochemistry	Flux of lipid	2.93e-05		1.421	ACSL1,APOA2,CD36,FABP1,NCEH1,PKLR,PON1,SCARB1,SLC6A13,VNN1	10
Lipid Metabolism,Small Molecule Biochemistry	Incorporation of lipid	3.78e-08		1.42	ACSL1,CD36,FABP1,FABP2,FASN,GPAM,MPC1,SCARB1	8
Carbohydrate Metabolism,Lipid Metabolism,Molecular Transport,Small Molecule Biochemistry	Concentration of phosphatidylcholine	0.000448		1.413	ACACA,BHMT,FASN,PON1,THRSP	5
Lipid Metabolism,Small Molecule Biochemistry,Vitamin and Mineral Metabolism	Metabolism of sterol	1.41e-07		1.392	ACACA,ACACB,AKR1D1,APOA2,ENO1,FASN,FDFT1,GPAM,HSD17B2,HSD3B7,PON1,SCARB1,SEC14L2	13
Energy Production,Lipid Metabolism,Small Molecule Biochemistry	Beta-oxidation of long chain fatty acid	9.09e-06		1.387	CYP2E1,FABP1,FABP2,HMGCS2,MTTP	5
Lipid Metabolism,Molecular Transport,Small Molecule Biochemistry	Secretion of triacylglycerol	1.37e-07		1.362	APOA2,CD36,FABP1,GPAM,HSD17B2,MGLL,MTTP	7
Lipid Metabolism,Molecular Transport,Small Molecule Biochemistry	Transport of steroid	3.83e-05		1.352	ACSL1,AKR1C4,APOA2,CD36,FABP1,MTTP,NCEH1,PON1,SCARB1,SLCO1B3,VNN1	11
Lipid Metabolism,Molecular Transport,Small Molecule Biochemistry	Excretion of lipid	0.00088		1.342	ABCG2,FABP1,MTTP,SCARB1	4
Lipid Metabolism,Molecular Transport,Small Molecule Biochemistry	Quantity of ceramide	6.14e-05		1.328	ABCG2,ACSL1,FASN,MTTP,SCARB1,SIRT3,SMPD2	7
Lipid Metabolism,Small Molecule Biochemistry,Vitamin and Mineral Metabolism	Synthesis of steroid	4.84e-10		1.319	ACACA,ACACB,AKR1C4,AKR1D1,AMACR,BAAT,FASN,FDFT1,G6PC,GPAM,HSD17B10,HSD17B2,HSD17B4,HSD3B7,MTTP,PON1,PON3,PTPN11,SCARB1,SEC14L2,SLC22A1,SLC27A2,XDH	23
Lipid Metabolism,Molecular Transport,Small Molecule Biochemistry	Quantity of diacylglycerol	0.000226		1.314	ACACA,ACACB,CD36,FASN,GPAM,MTTP	6
Lipid Metabolism,Molecular Transport,Small Molecule Biochemistry	Efflux of cholesterol	0.000295		1.291	ACSL1,APOA2,CD36,FABP1,NCEH1,PON1,SCARB1,VNN1	8
Lipid Metabolism,Small Molecule Biochemistry	Hydrolysis of acylglycerol	0.00217		1.264	ABHD6,APOA2,MGLL,PAFAH2	4
Lipid Metabolism,Molecular Transport,Small Molecule Biochemistry	Efflux of lipid	0.000119		1.184	ACSL1,APOA2,CD36,FABP1,NCEH1,PON1,SCARB1,SLC6A13,VNN1	9
Lipid Metabolism,Molecular Transport,Small Molecule Biochemistry	Concentration of sphingomyelin	0.00119		1.165	BHMT,FASN,MTTP,SMPD2	4
Lipid Metabolism,Small Molecule Biochemistry,Vitamin and Mineral Metabolism	Metabolism of cholesterol	3.35e-07		1.104	ACACA,ACACB,AKR1D1,APOA2,ENO1,FASN,FDFT1,GPAM,HSD3B7,PON1,SCARB1,SEC14L2	12
Lipid Metabolism,Small Molecule Biochemistry	Incorporation of oleic acid	3.81e-05		1.067	ACSL1,CD36,FABP1,GPAM	4
Lipid Metabolism,Small Molecule Biochemistry,Vitamin and Mineral Metabolism	Synthesis of sterol	9.39e-05		1.053	ACACA,ACACB,FASN,FDFT1,GPAM,MTTP,PON1,SEC14L2	8
Lipid Metabolism,Molecular Transport,Small Molecule Biochemistry	Cholesterol transport	0.000232		0.981	ACSL1,APOA2,CD36,FABP1,MTTP,NCEH1,PON1,SCARB1,VNN1	9
Lipid Metabolism,Molecular Transport,Small Molecule Biochemistry	Concentration of cholesterol ester	0.0017		0.818	APOA2,CD36,FABP1,MTTP	4
Lipid Metabolism,Molecular Transport,Small Molecule Biochemistry	Concentration of triacylglycerol	1.09e-19		0.785	ACACA,ACACB,ACSL1,AGPAT2,AMACR,APOA2,BHMT,CD36,ECI1,ENTPD5,FABP1,FASN,G6PC,GCK,GCKR,GPAM,GSTK1,HSD3B7,LPGAT1,MGLL,MPC1,MTTP,NCEH1,PEX11A,PFKFB1,PON1,PON3,PTPN11,RGN,SCARB1,SIRT3,SLC22A1,SLC27A2,SRSF2,THRSP,VNN1,XDH	37
Lipid Metabolism,Molecular Transport,Small Molecule Biochemistry	Concentration of long chain fatty acid	5.6e-06		0.785	FABP1,FASN,G6PC,SCARB1,SLC27A2,THRSP	6
Carbohydrate Metabolism,Lipid Metabolism,Molecular Transport,Small Molecule Biochemistry	Concentration of choline-phospholipid	0.000166		0.75	ACACA,BHMT,CD36,FASN,PON1,THRSP	6
Lipid Metabolism,Small Molecule Biochemistry	Modification of palmitic acid	1.24e-06		0.708	ACACB,ACSL1,APOA2,CD36,FASN,GPAM,HMGCS2,SLC27A2	8
Lipid Metabolism,Small Molecule Biochemistry	Incorporation of long chain fatty acid	9.09e-06		0.656	ACSL1,CD36,FABP1,FABP2,GPAM	5
Lipid Metabolism,Molecular Transport,Nucleic Acid Metabolism,Small Molecule Biochemistry	Concentration of acyl-coenzyme A	2.9e-06		0.639	ACACA,ACACB,ACSL1,CS,FABP1,GPAM	6
Energy Production,Lipid Metabolism,Small Molecule Biochemistry	Oxidation of long chain fatty acid	4.01e-10		0.58	ACACB,ACOX1,ACSL1,APOA2,CD36,CYP2E1,FABP1,FABP2,GPAM,HMGCS2,HSD17B4,MTTP	12
Lipid Metabolism,Molecular Transport,Small Molecule Biochemistry	Concentration of phospholipid	2.37e-08		0.368	ABHD6,ACACA,AGPAT2,BHMT,CD36,CD38,FASN,GPAM,MTTP,PDCD6IP,PON1,PTPN11,RGN,SCARB1,SIRT3,SMPD2,THRSP	17
Energy Production,Lipid Metabolism,Small Molecule Biochemistry	Oxidation of palmitic acid	6.36e-05		0.09	ACACB,ACSL1,APOA2,CD36,GPAM,HMGCS2	6
Lipid Metabolism,Molecular Transport,Small Molecule Biochemistry	Accumulation of lipid	4.48e-07		0.059	ACACA,ACOX1,ACSL1,AGPAT2,BHMT,CD36,ECI1,FABP1,FASN,FDFT1,GPAM,MGLL,MTTP,Mup1 (includes others),PON1,RETSAT,SCARB1,SIRT3,SMPD2,SRSF2	20
Lipid Metabolism,Molecular Transport,Small Molecule Biochemistry	Concentration of acylglycerol	2.17e-19		0.029	ABHD6,ACACA,ACACB,ACSL1,AGPAT2,AMACR,APOA2,BHMT,CD36,ECI1,ENTPD5,FABP1,FASN,G6PC,GCK,GCKR,GPAM,GSTK1,HSD3B7,LPGAT1,MGLL,MPC1,MTTP,NCEH1,PEX11A,PFKFB1,PON1,PON3,PTPN11,RGN,SCARB1,SIRT3,SLC22A1,SLC27A2,SRSF2,THRSP,VNN1,XDH	38
Lipid Metabolism,Molecular Transport,Small Molecule Biochemistry	Concentration of lipid	2.16e-24		0.024	ABCG2,ABHD6,ACACA,ACACB,ACOT2,ACSL1,AGPAT2,ALDH1A1,AMACR,APOA2,BHMT,BPNT1,CD36,CD38,CS,CYP1A2,CYP2E1,Cyp2j5,CYP3A7,DECR1,ECI1,ENTPD5,EPHX2,FABP1,FABP2,FASN,FDFT1,G6PC,GCK,GCKR,GNE,GPAM,GPX1,GSTK1,Gulo,HSD17B4,HSD3B7,LOC102724788/PRODH,LPGAT1,MGLL,MPC1,MRC1,MTTP,NCEH1,PDCD6IP,PEX11A,PFKFB1,PON1,PON3,PTGES3,PTPN11,RGN,SCARB1,SEC14L2,SIGMAR1,SIRT3,SLC22A1,SLC27A2,SLC2A2,SLCO1B3,SMPD2,SRSF2,THRSP,TTP…	66
Energy Production,Lipid Metabolism,Small Molecule Biochemistry	Oxidation of oleic acid	0.000256		0	ACSL1,FABP2,GPAM,MTTP	4
Carbohydrate Metabolism,Lipid Metabolism,Molecular Transport,Small Molecule Biochemistry	Concentration of phosphatidic acid	0.000149		-0.045	ACACA,AGPAT2,BHMT,CD36,CD38,FASN,GPAM,PON1,PTPN11,THRSP	10
Lipid Metabolism,Molecular Transport,Small Molecule Biochemistry	Deposition of lipid	0.00361		-0.152	ECI1,FASN,GPAM,XDH	4
Cellular Compromise,Lipid Metabolism,Small Molecule Biochemistry	Peroxidation of lipid	0.00184		-0.156	AKR1A1,CYP2E1,GPX1,PON1,TTPA	5
Lipid Metabolism,Molecular Transport,Small Molecule Biochemistry	Quantity of monounsaturated fatty acids	0.000256		-0.218	FABP1,G6PC,SCARB1,SLC27A2	4
Lipid Metabolism,Molecular Transport,Small Molecule Biochemistry	Concentration of eicosanoid	2.04e-07		-0.296	ACOT2,CD36,CYP1A2,CYP2E1,EPHX2,FABP1,GPX1,LOC102724788/PRODH,MGLL,PON1,PTGES3,SLC27A2	12
Lipid Metabolism,Molecular Transport,Small Molecule Biochemistry	Concentration of prostaglandin	9.5e-05		-0.401	CD36,CYP2E1,EPHX2,GPX1,LOC102724788/PRODH,MGLL,PTGES3	7
Lipid Metabolism,Molecular Transport,Small Molecule Biochemistry	Concentration of cholesterol	1.74e-17		-0.422	ACACB,AGPAT2,AMACR,APOA2,BHMT,BPNT1,CD36,ENTPD5,EPHX2,FABP1,FABP2,FASN,FDFT1,G6PC,GCK,GPAM,Gulo,LPGAT1,MGLL,MPC1,MTTP,NCEH1,PON1,PON3,RGN,SCARB1,SEC14L2,SIGMAR1,SIRT3,SLC27A2,SLCO1B3,SRSF2,VNN1	33
Lipid Metabolism,Molecular Transport,Small Molecule Biochemistry	Quantity of steroid	3.23e-14		-0.44	ACACB,AGPAT2,AMACR,APOA2,BHMT,BPNT1,CD36,Cyp2j5,CYP3A7,ENTPD5,EPHX2,FABP1,FABP2,FASN,FDFT1,G6PC,GCK,GPAM,Gulo,HSD17B4,LPGAT1,MGLL,MPC1,MRC1,MTTP,NCEH1,PON1,PON3,RGN,SCARB1,SEC14L2,SIGMAR1,SIRT3,SLC27A2,SLCO1B3,SRSF2,VNN1	37
Drug Metabolism,Lipid Metabolism,Molecular Transport,Small Molecule Biochemistry	Concentration of prostaglandin E2	6.36e-05		-0.555	CD36,CYP2E1,EPHX2,GPX1,LOC102724788/PRODH,MGLL	6
Lipid Metabolism,Molecular Transport,Small Molecule Biochemistry	Concentration of fatty acid	3.07e-23		-0.621	ABCG2,ACACA,ACACB,ACOT2,ACSL1,AGPAT2,AMACR,APOA2,CD36,CS,CYP1A2,CYP2E1,DECR1,ECI1,EPHX2,FABP1,FASN,G6PC,GCK,GPAM,GPX1,HSD17B4,HSD3B7,LOC102724788/PRODH,MGLL,MPC1,MTTP,NCEH1,PEX11A,PFKFB1,PON1,PON3,PTGES3,SCARB1,SIRT3,SLC27A2,SLC2A2,THRSP,XDH	39
Lipid Metabolism,Molecular Transport,Small Molecule Biochemistry	Quantity of lysophospholipids	2.9e-06		-0.97	ABHD6,AGPAT2,CD36,GPAM,PDCD6IP,PON1	6
Lipid Metabolism,Molecular Transport,Small Molecule Biochemistry	Accumulation of fatty acid	0.000286		-0.996	ACOX1,CD36,ECI1,MTTP,PON1	5
Lipid Metabolism,Molecular Transport,Small Molecule Biochemistry	Quantity of ketone body	5.05e-05		-1.067	ACACB,CD36,GCK,MGLL,PEX11A	5
Carbohydrate Metabolism,Lipid Metabolism,Molecular Transport,Small Molecule Biochemistry	Quantity of lysophosphatidic acid	0.000502		-1.131	AGPAT2,CD36,GPAM,PON1	4
Lipid Metabolism,Small Molecule Biochemistry	Homeostasis of lipid	2.51e-13			ACACA,ACACB,AGPAT2,APOA2,CD36,EPHX2,FABP2,G6PC,GCK,GCKR,GPAM,HSD17B4,HSD3B7,MGLL,MTTP,NCEH1,PON3,SCARB1,SIRT3,SLC2A2,THRSP,TTPA,XDH	23
Lipid Metabolism,Nucleic Acid Metabolism,Small Molecule Biochemistry	Metabolism of acyl-coenzyme A	1.73e-10			ACACA,ACACB,ACOT2,ACOT4,ACSF2,BAAT,CS,FASN,GPAM,HMGCS2	10
Lipid Metabolism,Molecular Transport,Small Molecule Biochemistry	Abnormal quantity of lipid	2e-10			AGPAT2,AMACR,BHMT,CD36,ECI1,EPHX2,FABP2,GCK,GPAM,GPX1,HSD17B4,MRC1,PON3,RGN,SCARB1,SIRT3	16
Lipid Metabolism,Small Molecule Biochemistry,Vitamin and Mineral Metabolism	Synthesis of bile acid	8.24e-09			AKR1C4,AKR1D1,AMACR,BAAT,HSD17B10,HSD17B4,HSD3B7,PON3,SLC27A2	9
Lipid Metabolism,Nucleic Acid Metabolism,Small Molecule Biochemistry	Metabolism of acetyl-coenzyme A	4.98e-08			ACACA,ACACB,CS,FASN,HMGCS2	5
Lipid Metabolism,Small Molecule Biochemistry	Metabolism of very long chain fatty acid	5.66e-08			ACOT2,ACOT4,ACOX1,ACSL1,HSD17B4,SLC27A2	6
Lipid Metabolism,Nucleic Acid Metabolism,Small Molecule Biochemistry	Synthesis of malonyl-coenzyme A	1.57e-06			ACACA,ACACB,FASN	3
Lipid Metabolism,Small Molecule Biochemistry	Metabolism of long chain fatty acid	1.67e-06			ACOT2,ACOT4,ACSL1,CD36,CPT2,SLC27A2	6
Lipid Metabolism,Nucleic Acid Metabolism,Small Molecule Biochemistry	Synthesis of acyl-coenzyme A	2.02e-06			ACACA,ACACB,FASN,PDHA1,PDHB,PPCS	6
Lipid Metabolism,Small Molecule Biochemistry	Synthesis of ketone body	5.58e-06			AACS,ACSS3,BDH1,HMGCS2	4
Lipid Metabolism,Small Molecule Biochemistry	Production of ketone body	1.54e-05			GCK,HMGCS2,SIRT3	3
Lipid Metabolism,Nucleic Acid Metabolism,Small Molecule Biochemistry	Synthesis of acetyl-coenzyme A	2.23e-05			FASN,PDHA1,PDHB,PPCS	4
Lipid Metabolism,Small Molecule Biochemistry	Internalization of lipid	2.33e-05			ACSL1,APOA2,CD36,SCARB1,SLC6A13	5
Energy Production,Lipid Metabolism,Small Molecule Biochemistry	Beta-oxidation of very long chain fatty acid	3.05e-05			ACBD5,CYP2E1,SLC27A2	3
Energy Production,Lipid Metabolism,Small Molecule Biochemistry	Oxidation of cholesterol	3.05e-05			CD36,PON1,SCARB1	3
Lipid Metabolism,Molecular Transport,Small Molecule Biochemistry	Quantity of 20-hydroxyeicosatetraenoic acid	3.05e-05			CD36,EPHX2,SLC27A2	3
Endocrine System Development and Function,Lipid Metabolism,Small Molecule Biochemistry,Vitamin and Mineral Metabolism	Metabolism of estrogen	3.76e-05			CYP1A2,CYP2C8,CYP3A7,HSD17B10,HSD17B4	5
Lipid Metabolism,Molecular Transport,Small Molecule Biochemistry	Import of lipid	4.85e-05			APOA2,CD36,SCARB1,SLC6A13	4
Carbohydrate Metabolism,Lipid Metabolism,Molecular Transport,Small Molecule Biochemistry	Concentration of colfosceril palmitate	5.29e-05			ACACA,FASN,THRSP	3
Drug Metabolism,Endocrine System Development and Function,Lipid Metabolism,Small Molecule Biochemistry	Conversion of beta-estradiol	5.29e-05			CYP1A2,HSD17B2,HSD17B4	3
Lipid Metabolism,Small Molecule Biochemistry	Catabolism of acylglycerol	6.65e-05			ABHD6,APOA2,FABP1,FABP2,MGLL	5
Lipid Metabolism,Small Molecule Biochemistry	Metabolism of 8,9-epoxyeicosatrienoic acid	8.39e-05			CYP1A2,Cyp2c54 (includes others),CYP2C8	3
Lipid Metabolism,Small Molecule Biochemistry	Metabolism of 11,12-epoxyeicosatrienoic acid	8.39e-05			CYP1A2,Cyp2c54 (includes others),CYP2C8	3
Lipid Metabolism,Small Molecule Biochemistry,Vitamin and Mineral Metabolism	Catabolism of terpenoid	0.00011			AKR1D1,AMACR,CYP1A2,HSD3B7,SCARB1	5
Lipid Metabolism,Small Molecule Biochemistry,Vitamin and Mineral Metabolism	Conversion of retinaldehyde	0.000125			ADH4,CYP1A2,CYP2C8	3
Energy Production,Lipid Metabolism,Small Molecule Biochemistry	Alpha-oxidation of fatty acid	0.000125			ALDH3A2,HACL1,SLC27A2	3
Lipid Metabolism,Molecular Transport,Nucleic Acid Metabolism,Small Molecule Biochemistry	Quantity of long-chain acyl-coenzyme A	0.000125			ACACA,ACACB,ACSL1	3
Lipid Metabolism,Molecular Transport,Small Molecule Biochemistry	Clearance of paclitaxel	0.000135			CYP2C8,SLCO1B3	2
Energy Production,Lipid Metabolism,Small Molecule Biochemistry	Beta-oxidation of docosahexaenoic acid	0.000135			ACOX1,HSD17B4	2
Lipid Metabolism,Nucleic Acid Metabolism,Small Molecule Biochemistry	Conversion of malonyl-coenzyme A	0.000135			ACACA,FASN	2
Energy Production,Lipid Metabolism,Small Molecule Biochemistry	Beta-oxidation of tetracosahexaenoic acid	0.000135			ACOX1,HSD17B4	2
Lipid Metabolism,Small Molecule Biochemistry	Metabolism of arachidonic acid	0.000173			CYP1A2,Cyp2c54 (includes others),CYP2C8,GPX1,MGLL	5
Lipid Metabolism,Molecular Transport,Small Molecule Biochemistry	Import of cholesterol	0.000177			APOA2,CD36,SCARB1	3
Lipid Metabolism,Small Molecule Biochemistry	Conversion of palmitic acid	0.000177			ACSL1,FASN,SLC27A2	3
Drug Metabolism,Lipid Metabolism,Small Molecule Biochemistry,Vitamin and Mineral Metabolism	Synthesis of alitretinoin	0.000177			ADH4,ALDH1A1,Aldh1a7	3
Lipid Metabolism,Small Molecule Biochemistry,Vitamin and Mineral Metabolism	Homeostasis of cholesterol	0.00018			APOA2,CD36,EPHX2,G6PC,HSD3B7,MTTP,NCEH1,SCARB1	8
Lipid Metabolism,Small Molecule Biochemistry,Vitamin and Mineral Metabolism	Synthesis of cholesterol	0.000219			ACACA,ACACB,FASN,FDFT1,GPAM,PON1,SEC14L2	7
Lipid Metabolism,Small Molecule Biochemistry	Modification of prostaglandin h2	0.000241			AKR1A1,CYP1A2,CYP2E1	3
Lipid Metabolism,Small Molecule Biochemistry,Vitamin and Mineral Metabolism	Conversion of retinol	0.000241			ADH4,CYP1A2,CYP2C8	3
Lipid Metabolism,Small Molecule Biochemistry	Metabolism of linoleic acid	0.000296			ACSL1,Cyp2c54 (includes others),Cyp2j5,EPHX2	4
Lipid Metabolism,Molecular Transport,Small Molecule Biochemistry	Transport of palmitic acid	0.000319			CD36,FABP1,FABP2	3
Lipid Metabolism,Small Molecule Biochemistry	Incorporation of palmitic acid	0.000319			ACSL1,CD36,FABP2	3
Energy Production,Lipid Metabolism,Small Molecule Biochemistry	Oxidation of polyunsaturated fatty acids	0.000319			ACOX1,ADH4,HSD17B4	3
Endocrine System Development and Function,Lipid Metabolism,Molecular Transport,Small Molecule Biochemistry	Quantity of 2-arachidonoylglycerol	0.000319			ABHD6,FABP1,MGLL	3
Carbohydrate Metabolism,Lipid Metabolism,Small Molecule Biochemistry	Metabolism of phosphatidylcholine	0.000396			ALDH3A2,APOA2,CAPN2,DHRS7B,GPAM,PON1	6
Lipid Metabolism,Molecular Transport,Small Molecule Biochemistry	Quantity of lysobisphosphatidic acid	0.000403			ABHD6,PDCD6IP	2
Lipid Metabolism,Molecular Transport,Small Molecule Biochemistry	Delay in initiation of absorption of cholesterol	0.000403			CD36,SCARB1	2
Lipid Metabolism,Small Molecule Biochemistry	Inactivation of lipid	0.000411			AKR1D1,CYP2C8,PON1	3
Lipid Metabolism,Small Molecule Biochemistry	Reduction of lipid	0.000502			ADH4,AKR1A1,AKR1C4,DECR2	4
Lipid Metabolism,Molecular Transport,Small Molecule Biochemistry	Uptake of cholesterol ester	0.000518			APOA2,CD36,SCARB1	3
Lipid Metabolism,Small Molecule Biochemistry,Vitamin and Mineral Metabolism	Catabolism of cholesterol	0.000518			AKR1D1,HSD3B7,SCARB1	3
Lipid Metabolism,Small Molecule Biochemistry,Vitamin and Mineral Metabolism	Metabolism of retinol	0.000566			ADH4,ALDH1A1,CYP1A2,RETSAT	4
Lipid Metabolism,Small Molecule Biochemistry,Vitamin and Mineral Metabolism	Catabolism of steroid	0.000566			AKR1D1,CYP1A2,HSD3B7,SCARB1	4
Lipid Metabolism,Small Molecule Biochemistry	Catabolism of fatty acid	0.000635			ACBD5,ACOX1,ECI2,MGLL	4
Lipid Metabolism,Small Molecule Biochemistry	Catabolism of ceramide	0.000642			ACSL1,ALDH3A2,SLC27A2	3
Drug Metabolism,Lipid Metabolism,Small Molecule Biochemistry,Vitamin and Mineral Metabolism	Synthesis of tretinoin	0.000642			ADH4,ALDH1A1,Aldh1a7	3
Lipid Metabolism,Molecular Transport,Nucleic Acid Metabolism,Small Molecule Biochemistry	Concentration of acetyl-coenzyme A	0.000783			ACACA,ACACB,CS	3
Lipid Metabolism,Molecular Transport,Small Molecule Biochemistry,Vitamin and Mineral Metabolism	Secretion of vitamin E	0.000799			MTTP,TTPA	2
Lipid Metabolism,Small Molecule Biochemistry	Production of myristic acid	0.000799			FASN,THRSP	2
Lipid Metabolism,Molecular Transport,Small Molecule Biochemistry	Concentration of oleoylethanolamide	0.000799			FABP1,SCARB1	2
Lipid Metabolism,Small Molecule Biochemistry	Hydrolysis of 2-palmitoylglycerol	0.000799			ABHD6,MGLL	2
Lipid Metabolism,Small Molecule Biochemistry	Hydroxylation of steroid	0.00112			CYP1A2,Cyp3a25 (includes others),CYP3A7	3
Lipid Metabolism,Small Molecule Biochemistry	Esterification of cholesterol	0.00119			APOA2,CD36,MTTP,SCARB1	4
Lipid Metabolism,Small Molecule Biochemistry	Catabolism of sphingolipid	0.00119			ACSL1,ALDH3A2,SLC27A2,SMPD2	4
Lipid Metabolism,Small Molecule Biochemistry	Distribution of lipid	0.0013			FABP1,LGALS1,SCARB1,SLCO1B3	4
Lipid Metabolism,Small Molecule Biochemistry	Conversion of phospholipid	0.00132			ALDH3A2,FABP1,PON1	3
Lipid Metabolism,Small Molecule Biochemistry,Vitamin and Mineral Metabolism	Metabolism of bile acid	0.00132			AMACR,BAAT,HSD3B7	3
Lipid Metabolism,Small Molecule Biochemistry	Conversion of docosahexaenoic acid	0.00132			ACOX1,HSD17B4	2
Lipid Metabolism,Small Molecule Biochemistry,Vitamin and Mineral Metabolism	Formation of 9-cis-retinol	0.00132			ADH4,Aldh1a7	2
Free Radical Scavenging,Lipid Metabolism,Molecular Transport,Small Molecule Biochemistry	Quantity of lipid peroxide	0.00154			GPX1,PON3,XDH	3
Lipid Metabolism,Molecular Transport,Small Molecule Biochemistry	Clearance of lipid	0.00185			ALDH1A1,CYP2C8,SCARB1,SLCO1B3	4
Energy Production,Lipid Metabolism,Small Molecule Biochemistry	Oxidation of 2-hydroxyestradiol	0.00197			CYP1A2,CYP2C8	2
Lipid Metabolism,Small Molecule Biochemistry	Translocation of fatty acid	0.00197			CD36,SLCO1B3	2
Energy Production,Lipid Metabolism,Small Molecule Biochemistry	Beta-oxidation of oleic acid	0.00197			FABP2,MTTP	2
Lipid Metabolism,Small Molecule Biochemistry	Hydrolysis of 2-arachidonoylglycerol	0.00197			ABHD6,MGLL	2
Lipid Metabolism,Molecular Transport,Small Molecule Biochemistry	Reverse cholesterol transport	0.00233			APOA2,MTTP,SCARB1	3
Lipid Metabolism,Molecular Transport,Small Molecule Biochemistry	Secretion of cholesterol	0.00264			FABP1,MTTP,SCARB1	3
Lipid Metabolism,Molecular Transport,Small Molecule Biochemistry	Abnormal quantity of fatty acid	0.00264			AGPAT2,CD36,GPAM	3
Drug Metabolism,Endocrine System Development and Function,Lipid Metabolism,Small Molecule Biochemistry	Hydroxylation of testosterone	0.00273			Cyp3a25 (includes others),CYP3A7	2
Energy Production,Lipid Metabolism,Small Molecule Biochemistry,Vitamin and Mineral Metabolism	Oxidation of retinol	0.00273			ADH4,AKR1C4	2
Energy Production,Lipid Metabolism,Small Molecule Biochemistry,Vitamin and Mineral Metabolism	Oxidation of retinaldehyde	0.00273			ALDH1A1,AOX1	2
Lipid Metabolism,Small Molecule Biochemistry,Vitamin and Mineral Metabolism	Conversion of vitamin A	0.00273			CYP1A2,CYP2C8	2
Lipid Metabolism,Molecular Transport,Small Molecule Biochemistry	Transport of triacylglycerol	0.00273			CD36,MTTP	2
Energy Production,Lipid Metabolism,Nucleic Acid Metabolism,Small Molecule Biochemistry	Oxidation of palmitoyl-coenzyme A	0.00273			ACOX1,FABP1	2
Lipid Metabolism,Molecular Transport,Small Molecule Biochemistry	Abnormal quantity of phospholipid	0.00298			AGPAT2,BHMT,RGN	3
Carbohydrate Metabolism,Lipid Metabolism,Small Molecule Biochemistry	Synthesis of phosphatidylcholine	0.00315			APOA2,CAPN2,DHRS7B,GPAM	4
Lipid Metabolism,Molecular Transport,Small Molecule Biochemistry	Abnormal quantity of cholesterol	0.00334			AMACR,GCK,SCARB1	3
Lipid Metabolism,Small Molecule Biochemistry	Conversion of eicosanoid	0.00334			CYP1A2,CYP2C8,CYP2E1	3
Drug Metabolism,Endocrine System Development and Function,Energy Production,Lipid Metabolism,Small Molecule Biochemistry	Oxidation of testosterone	0.00362			AKR1C4,HSD17B2	2
Endocrine System Development and Function,Energy Production,Lipid Metabolism,Small Molecule Biochemistry	Oxidation of dihydrotestosterone	0.00362			HSD17B10,HSD17B2	2
Lipid Metabolism,Molecular Transport,Small Molecule Biochemistry	Uptake of oleic acid	0.00362			CD36,SCARB1	2
Lipid Metabolism,Small Molecule Biochemistry	Catabolism of phospholipid	0.00386			ABHD6,APOA2,SMPD2,XDH	4
Lipid Metabolism,Molecular Transport,Small Molecule Biochemistry	Efflux of phospholipid	0.00413			APOA2,FABP1,SCARB1	3
Lipid Metabolism,Nucleic Acid Metabolism,Small Molecule Biochemistry	Conversion of palmitoyl-coenzyme A	0.00462			ACSL1,SLC27A2	2
Lipid Metabolism,Small Molecule Biochemistry	Conversion of prostaglandin h2	0.00462			CYP1A2,CYP2E1	2
Lipid Metabolism,Molecular Transport,Small Molecule Biochemistry	Absorption of triacylglycerol	0.00462			MTTP,SCARB1	2
Energy Production,Lipid Metabolism,Small Molecule Biochemistry	Oxidation of saturated fatty acid	0.00462			APOA2,SLC27A2	2
Lipid Metabolism,Molecular Transport,Small Molecule Biochemistry	Efflux of fatty acid	0.00462			ACSL1,SLC6A13	2
Lipid Metabolism,Molecular Transport,Small Molecule Biochemistry	Influx of cholesterol	0.00462			CD36,SCARB1	2
