# Supplementary material for: Dyrk1b promotes hepatic lipogenesis by bypassing canonical insulin signaling and directly activating mTORC2 in mice
Source: J Clin Invest. 2022 Feb 1;132(3):e153724. doi: 10.1172/JCI153724 (PMC8803348; doi:10.1172/JCI153724)
Supplement: Supplemental Table 6 [file jci-132-153724-s237.xls]

## Sheet: Sheet0
© 2000-2021 QIAGEN. All rights reserved.
Categories	Diseases or Functions Annotation	p-value	Predicted Activation State	Activation z-score	Molecules	# Molecules
Lipid Metabolism,Small Molecule Biochemistry	Conversion of lipid	0.00169	Decreased	-2.2	ACACA,AKR1A1,GBA,LCLAT1,SPHK2	5
Lipid Metabolism,Small Molecule Biochemistry	Synthesis of lipid	0.000134		-1.607	ACACA,ACP6,ATG7,BHMT,CYP7B1,DIAPH1,ERLIN2,GBA,LCLAT1,MGST3,MPDU1,Mup1 (includes others),PKLR,PPCS,RARRES2,SPHK2	16
Lipid Metabolism,Molecular Transport,Small Molecule Biochemistry	Concentration of lipid	0.0045		-0.892	ACACA,ACP6,ATG7,BHMT,CD38,DHRS3,DNM2,GBA,GFER,GSTK1,PFKFB1,PNLIP,SPHK2	13
Lipid Metabolism,Small Molecule Biochemistry,Vitamin and Mineral Metabolism	Synthesis of terpenoid	0.00306		-0.776	ACACA,ATG7,CYP7B1,DIAPH1,ERLIN2,MPDU1,RARRES2	7
Lipid Metabolism,Small Molecule Biochemistry,Vitamin and Mineral Metabolism	Synthesis of steroid	0.00826		-0.776	ACACA,ATG7,CYP7B1,DIAPH1,ERLIN2,RARRES2	6
Lipid Metabolism,Small Molecule Biochemistry	Metabolism of membrane lipid derivative	0.00407		-0.737	ACACA,ACP6,ATG7,CYP7B1,ERLIN2,GBA,LCLAT1,MAOA,SPHK2	9
Lipid Metabolism,Molecular Transport,Small Molecule Biochemistry	Accumulation of lipid	0.0008		-0.647	ACACA,ATG7,BHMT,DHRS3,GBA,Mup1 (includes others),PPP5C,SPHK2	8
Lipid Metabolism,Molecular Transport,Small Molecule Biochemistry	Quantity of sphingolipid	0.00363		-0.58	ATG7,BHMT,GBA,SPHK2	4
Carbohydrate Metabolism,Lipid Metabolism,Molecular Transport,Small Molecule Biochemistry	Concentration of phosphatidic acid	0.0119		-0.182	ACACA,ACP6,BHMT,CD38	4
Lipid Metabolism,Small Molecule Biochemistry,Vitamin and Mineral Metabolism	Metabolism of terpenoid	4.05e-05			AACS,ACACA,CYP7B1,DHRS3,DIAPH1,ERLIN2,GBA,MAOA,PNLIP,RARRES2	10
Lipid Metabolism,Small Molecule Biochemistry	Incorporation of sphingolipid	0.000508			GBA,SPHK2	2
Lipid Metabolism,Small Molecule Biochemistry,Vitamin and Mineral Metabolism	Metabolism of cholesterol	0.000601			ACACA,CYP7B1,ERLIN2,GBA,MAOA	5
Lipid Metabolism,Small Molecule Biochemistry	Synthesis of D-sphingosine	0.000989			GBA,SPHK2	2
Lipid Metabolism,Small Molecule Biochemistry,Vitamin and Mineral Metabolism	Steroid metabolism	0.00129			AACS,ACACA,CYP7B1,DIAPH1,ERLIN2,GBA,MAOA	7
Lipid Metabolism,Small Molecule Biochemistry	Conversion of ceramide	0.00162			GBA,SPHK2	2
Lipid Metabolism,Small Molecule Biochemistry	Reduction of prostaglandin h2	0.00432			AKR1A1	1
Lipid Metabolism,Small Molecule Biochemistry	Composition of phosphatidylinositol	0.00432			LCLAT1	1
Lipid Metabolism,Small Molecule Biochemistry	Hydroxylation of octanoic acid	0.00432			CYP4B1	1
Lipid Metabolism,Small Molecule Biochemistry	Activation of epoprostenol	0.00432			SPHK2	1
Lipid Metabolism,Small Molecule Biochemistry	Reduction of dinoprost	0.00432			AKR1A1	1
Lipid Metabolism,Molecular Transport,Small Molecule Biochemistry	Quantity of ceramide	0.00597			ATG7,GBA,SPHK2	3
Lipid Metabolism,Small Molecule Biochemistry	Homeostasis of lipid	0.00727			ACACA,CYP7B1,LCLAT1,PNLIP,TMEM97	5
Lipid Metabolism,Small Molecule Biochemistry	Hydroxylation of lipid	0.00742			CYP4B1,CYP7B1	2
Carbohydrate Metabolism,Lipid Metabolism,Small Molecule Biochemistry	Lipolysis of phosphatidylcholine	0.00861			PNLIP	1
Lipid Metabolism,Small Molecule Biochemistry	Hydrolysis of glucosylceramide	0.00861			GBA	1
Lipid Metabolism,Small Molecule Biochemistry	Binding of tricaprilin	0.00861			PNLIP	1
Lipid Metabolism,Small Molecule Biochemistry	Incorporation of D-erythro-C16-ceramide	0.00861			SPHK2	1
Lipid Metabolism,Molecular Transport,Small Molecule Biochemistry,Vitamin and Mineral Metabolism	Absorption of retinyl palmitate	0.00861			PNLIP	1
Lipid Metabolism,Small Molecule Biochemistry	Lipogenesis by hepatocytes	0.00861			ACACA	1
Lipid Metabolism,Small Molecule Biochemistry	Lipolysis of tricaprilin	0.00861			PNLIP	1
Lipid Metabolism,Molecular Transport,Small Molecule Biochemistry	Accumulation of ganglioside GD3	0.00861			GBA	1
Lipid Metabolism,Small Molecule Biochemistry	Conversion of glucosylceramide	0.00861			GBA	1
Endocrine System Development and Function,Lipid Metabolism,Small Molecule Biochemistry	Hydroxylation of pregnenolone	0.00861			CYP7B1	1
Lipid Metabolism,Small Molecule Biochemistry	Metabolism of lysobisphosphatidic acid	0.00861			ACP6	1
Lipid Metabolism,Nucleic Acid Metabolism,Small Molecule Biochemistry	Conversion of malonyl-coenzyme A	0.00861			ACACA	1
Lipid Metabolism,Nucleic Acid Metabolism,Small Molecule Biochemistry	Synthesis of acyl-coenzyme A	0.00893			ACACA,PPCS	2
Lipid Metabolism,Small Molecule Biochemistry	Hydroxylation of lauric acid	0.0129			CYP4B1	1
Lipid Metabolism,Nucleic Acid Metabolism,Small Molecule Biochemistry	Synthesis of malonyl-coenzyme A	0.0129			ACACA	1
Lipid Metabolism,Small Molecule Biochemistry	Incorporation of sphingomyelin	0.0129			GBA	1
Lipid Metabolism,Small Molecule Biochemistry	Lipolysis of tributyrin	0.0129			PNLIP	1
Lipid Metabolism,Small Molecule Biochemistry	Lipolysis of triolein	0.0129			PNLIP	1
Lipid Metabolism,Molecular Transport,Small Molecule Biochemistry	Accumulation of ganglioside GM1	0.0129			GBA	1
Lipid Metabolism,Molecular Transport,Small Molecule Biochemistry,Vitamin and Mineral Metabolism	Accumulation of all-trans-retinyl esters	0.0129			DHRS3	1
Lipid Metabolism,Small Molecule Biochemistry	Catabolism of glucosylceramide	0.0129			GBA	1
Lipid Metabolism,Small Molecule Biochemistry,Vitamin and Mineral Metabolism	Metabolism of retinoid	0.013			DHRS3,PNLIP,RARRES2	3
Lipid Metabolism,Small Molecule Biochemistry,Vitamin and Mineral Metabolism	Synthesis of sterol	0.0159			ACACA,CYP7B1,ERLIN2	3
Lipid Metabolism,Small Molecule Biochemistry	Incorporation of choline	0.0172			GBA	1
Carbohydrate Metabolism,Lipid Metabolism,Molecular Transport,Small Molecule Biochemistry	Quantity of sn-glycero-3-phosphocholine	0.0172			BHMT	1
Lipid Metabolism,Molecular Transport,Small Molecule Biochemistry	Flux of glycolipid	0.0214			PKLR	1
Lipid Metabolism,Small Molecule Biochemistry	Hydroxylation of cholesterol	0.0214			CYP7B1	1
Lipid Metabolism,Nucleic Acid Metabolism,Small Molecule Biochemistry	Conversion of acetyl-coenzyme A	0.0214			ACACA	1
