# Supplementary material for: Dyrk1b promotes hepatic lipogenesis by bypassing canonical insulin signaling and directly activating mTORC2 in mice
Source: J Clin Invest. 2022 Feb 1;132(3):e153724. doi: 10.1172/JCI153724 (PMC8803348; doi:10.1172/JCI153724)
Supplement: Supplemental Table 7 [file jci-132-153724-s238.xlsx]

## Sheet: Sheet1
Supplementary Table9
Upstream Regulator		Molecule Type	Predicted Activation State	Activation z-score	p-value of overlap	Target molecules in dataset
CST5		other	Activated	2.646	0.0764	ANXA2,DECR1,DHX9,HNRNPC,RBM3,VDAC1,VDAC2
PPARGC1A		transcription regulator	Activated	2.27	0.000481	ACACB,ACADL,BDH1,CD36,EGFR,FABP4,G6PC,
						GPX1,NCEH1,PRDX5,SDHA
KDM5B		transcription regulator	Activated	2.236	0.0349	FABP5,MPC1,PIR,PSIP1,PSME3
KMT2D		transcription regulator	Activated	2.236	0.0821	ACOT4,ECI2,GALK1,OXR1,PTGR2
NOS2		enzyme	Activated	2.236	0.107	FABP4,FAS,G6PC,HMGB2,SFXN1
PPARA		ligand-dependent nuclear receptor	Activated	2.228	1.72e-11	ACADL,ACADS,ACOT2,ACSL1,ANXA2,CD36,CPT2,
						CSAD,CYB5B,DECR1,DECR2,ECI1,ECI2,FABP4,
						FABP5,FTCD,G6PC,GNMT,GSTK1,GSTP1,HACL1,
						KHK,MBL2,MGLL,OTC,PON1,RBP2,TPP1
PNPLA2		enzyme	Activated	2.168	0.000157	ACADL,ACOT2,ACSL1,CD36,GSTK1
CD40LG		cytokine	Activated	2.148	0.081	ACY1,CD38,DECR1,EGFR,FAS,FSCN1,
						NAMPT,STAT1,UCHL3
CD44		other		1.964	0.0569	ABCG2,CD36,FAS,HDGF,MYO1B,PDCD4
EHHADH		enzyme	Inhibited	-2	3.66e-05	ACOT2,ACSL1,CD36,MGLL
Cdc42		enzyme	Inhibited	-2	0.000157	CTSA,FAS,FLNA,MYH9,NPC2
HSD17B4		enzyme	Inhibited	-2	0.00026	ACOT2,ACSL1,CD36,MGLL
SOX11		transcription regulator	Inhibited	-2	0.0226	AS3MT,FAS,MYO1B,STAT1
MKNK1		kinase	Inhibited	-2	0.0454	ANXA2,FLNA,PTBP1,TPP1
SP1		transcription regulator	Inhibited	-2.021	0.131	ACSL1,CBS/CBSL,EGFR,FAS,FLNA,
						GNAI2,MRC1,PSIP1,STAT1,TGM1,UGDH
MAPK1		kinase	Inhibited	-2.219	0.485	COX17,H2AFV,NMI,STAT1,SUOX
SYVN1		transporter	Inhibited	-2.219	0.0349	CD46,FAS,HNRNPM,NUDT21,PTBP1
AKT1		kinase	Inhibited	-2.236	0.0764	FABP5,FAS,G6PC,HMGB2,HNRNPL,HNRNPM,STAT6
AR		ligand-dependent nuclear receptor	Inhibited	-2.377	0.0313	CALU,EGFR,EHD3,ERO1A,FABP5,GSTM1,
						GSTP1,MYO1B,PDIA5,RGN,STAT1,TPD52
MAP4K4		kinase	Inhibited	-2.646	0.001	ACACB,ACADS,DHRS4,GCDH,GRHPR,MGLL,PEX19
TGFB1		growth factor	Inhibited	-3.273	0.000194	AASS,ABCG2,ACSM3,ACTN1,ANXA2,ARPC2,
						BDH1,CD36,CD46,CSRP1,DDX5,FABP5,FAS,FLNA,
						FSCN1,FUS,GNAI2,HDGF,HMGB1,HNRNPC,IGHM,MIA2,MRC1,
						MYH9,MYL6,NAMPT,PDCD4,PDXK,PPT1,PRDX4,
						RBM3,RDH11,RHOA,SRR,SRSF2,SRSF3,SRSF5,
						STAT1,STAT6,TPM3,VDAC2,XDH
