# Supplementary material for: Dyrk1b promotes hepatic lipogenesis by bypassing canonical insulin signaling and directly activating mTORC2 in mice
Source: J Clin Invest. 2022 Feb 1;132(3):e153724. doi: 10.1172/JCI153724 (PMC8803348; doi:10.1172/JCI153724)
Supplement: Supplemental Table 8 [file jci-132-153724-s239.xlsx]

## Sheet: Sheet1
Supplementary Table5
Upstream Regulator	Expr Log Ratio	Molecule Type	Predicted Activation State	Activation z-score	Flags	p-value of overlap	Target molecules in dataset
RICTOR		other	Inhibited	-4.545	bias	6.74e-25	ATP5F1C,ATP5F1D,ATP5PB,ATP6V1G1,BSG,NDUFA3,
							NDUFB3,NDUFB6,NDUFB8,NDUFC2,NDUFS3,PSMA1,
							PSMA3,PSMB5,PSMB8,PSMD3,PSMD8,RPL21,
							RPL26,RPL28,Rpl34 (includes others),RPL35A,RPL6,
							RPL7A,RPLP0,RPS11,RPS2,RPS21,RPS23,RPS26,
							RPS27A,RPS3,RPS4Y1,RPS8,RPS9,SDHA,
							SDHB,SDHC,UQCRC1
Alpha catenin		group	Inhibited	-2.608	bias	0.00492	BGN,COL6A1,COL6A2,CTSB,TGM2,TNC,VIM
CR1L		other	Inhibited	-2.433	bias	1.6e-05	BGN,C3,COL4A1,COL4A2,COL6A1,TNC
TSC2		other	Inhibited	-2.236		0.00562	ANXA2,ATP6V1G1,CP,PRELP,PSMA1,PSMB5,Rpl32
KLF3		transcription regulator	Inhibited	-2.236		1	ANXA6,MCAT,SNRK,TMPO,VIM
CDKN1A		kinase	Inhibited	-2.213		0.0382	BUB3,CASP3,CTSB,ECSIT,GRN,HNRNPA2B1,VIM,YBX1
ACOX1	-0.316	enzyme	Inhibited	-2.057		1.38e-06	ACAA1,ACADVL,ACOX1,ANXA2,CD36,COL4A2,FABP2,
							HSD11B1,KRT8,OAT,PHLDA1,PXMP2,Uox
let-7a-5p (and other miRNAs w/seed GAGGUAG)		mature microRNA	Inhibited	-2	bias	0.00506	BSG,CASP3,CDH2,HYOU1,ITGA1,MTPN,RHOG,VIM
ZNF106		other	Inhibited	-2		0.00752	C3,PAIP1,RTN4,VPS35
miR-199a-5p (and other miRNAs w/seed CCAGUGU)		mature microRNA	Inhibited	-2	bias	0.0331	BGN,C3,COL4A1,ITGA1
FOS		transcription regulator	Activated	2		3.28e-05	ACOX1,ATXN2,BLMH,CALU,CASP3,COL6A1,CTSB,CYCS,DLG1,
							FETUB,GBA,GM2A,HSP90B1,KRT8,MAOA,MYH9,NIPSNAP1,
							OCIAD2,PHLDA1,RPLP0,RPS9,TUBB,VIM,YWHAZ
Cdc42	0.441	enzyme	Activated	2		0.000536	BID,CTSB,CTSZ,FLNA,MYH9
EGFR		kinase	Activated	2.024		2.37e-05	ARG1,CD47,COL6A1,COL6A2,CUL1,GRN,HNRNPA2B1,HNRNPK,
							HSP90B1,HSPE1,MTHFD1,NDUFB8,PA2G4,PSMB5,SDHB,
							TGM2,TIMM9,TNC,UBA1,VIM
IL5		cytokine	Activated	2.145	bias	0.0039	ANXA2,ANXA6,ATP1B1,CEACAM1,CISD1,DDX21,GPAM,
							GSTT2/GSTT2B,HSP90B1,SFPQ,UCHL3,VIM
CD38		enzyme	Activated	2.2	bias	0.00709	ANXA2,ANXA6,ATP1B1,CISD1,GPAM,GSTT2/GSTT2B,UCHL3,VIM
FLI1		transcription regulator	Activated	2.236	bias	0.00352	DDX21,HSPA8,RACK1,TCP1,TNC
TGFB1		growth factor	Activated	2.348		0.000148	ABCC2,ADI1,ALDH5A1,ANXA2,ARG1,ARPC2,ATG7,BGN,BSG,C3,
							CASP3,CD36,CDH2,CEACAM1,CFB,CFH,COL4A1,COL4A2,COL6A1,
							COL6A2,CORO1C,COTL1,CTSB,DDX21,DKC1,ELAVL1,ERLIN2,
							FETUB,FGG,FLNA,GALM,Gsta4,GUSB,HDGF,HEBP1,Hspg2,ITGA1,
							KRT8,LASP1,MAOA,MAP2K3,MIA3,MYH9,MYL6,PA2G4,RACK1,
							SLC1A2,TGM2,TNC,TUFM,VIM,YBX1
F2		peptidase	Activated	2.353	bias	0.0427	AKR1B1,CASP3,COL4A1,CORO1C,COTL1,EPB41,ERP29,MYH9,PDIA4
FGF2		growth factor	Activated	2.411		0.263	AKR1B1,AKR1B10,BGN,FLNA,ITGA1,LMNA,TF,VIM,YWHAZ
IKBKG		kinase	Activated	2.449	bias	0.0312	C3,CP,CTSB,CTSZ,GM2A,GRN
ESR1		ligand-dependent nuclear receptor	Activated	2.488		0.00431	AFMID,ATP1B1,BUB3,C3,CASP6,COTL1,CP,CRKL,CTSB,DDX21,
							DLG1,FIS1,FLNA,GM2A,GPAM,Gsta4,HEBP1,HSP90B1,KHDRBS1,
							NIPSNAP1,PHB,PPP5C,PSMD3,RAB5B,RDX,SEC23IP,SEC31A,SFPQ,
							Slco1a1,SPTAN1,SPTBN1,TGM2,TMPO,TRAM1,VIM,VPS35
NFE2L2		transcription regulator	Activated	2.498	bias	4.62e-13	ABCC2,AKR1B10,AKR7A2,CD36,COL4A2,CUL1,DNAJC3,EPB41,
							ERP29,GPX1,GSS,Gsta4,GSTT2/GSTT2B,HACD3,HSP90B1,HYOU1,
							LMNA,OAT,PDIA3,PDIA4,PPIB,PSMA1,PSMB5,PSMD3,RACK1,
							RPLP0,RPS16,SERPINA6,STIP1,TKT,TMED2,UBE2K,Uox
IGF1R		transmembrane receptor	Activated	2.578	bias	0.000878	ACTN4,ATP5F1D,CALU,CD36,COL4A1,COL4A2,CYCS,LASP1,
							NDUFA3,RPL35A,RPS21,RPS26,UQCRC1
PTEN		phosphatase	Activated	2.633		0.000553	ACAA1,ACOX1,ARG1,ARHGDIA,C3,CTSB,CTSZ,DLD,G3BP1,GSS,
							HADHB,MDH1,NDUFB3,NDUFS3,PA2G4,PLEC,SDHA,SDHB,SNRPF,
							SUCLG1,TRAM1
XBP1		transcription regulator	Activated	2.787	bias	8.02e-05	ACACB,ARCN1,DNAJC3,ERP29,HSP90B1,HYOU1,PDIA3,
							PDIA4,PPIB,Rrbp1,SEC31A,SSR1,TRAM1
IL4		cytokine	Activated	2.829	bias	6.17e-07	ACOX1,AK2,ANXA2,ANXA6,ARG1,C3,CASP3,CASP6,CBX3,CD36,
							Cdc42,COL6A2,CYB5A,FLNA,GSTT2/GSTT2B,HSD11B1,ITGA1,
							MAOA,MRPS10,MYH9,PHB,PLEC,PPP5C,PSMB8,Rrbp1,SEC31A,
							SNRNP200,SPTBN1,TGM2,TLN1,TM7SF2,TNC,TPD52L2,UCHL3
							,UQCRC1,VIM,VPS35
IL2		cytokine	Activated	2.917	bias	0.0125	ARHGDIA,C3,CASP3,CD47,CEACAM1,CYCS,DDX21,DKC1,GRN,HSP90B1,
							ITGA1,PDIA3,PHB,PHLDA1,RPL21,STIP1,TIAL1,VDAC1,VIM
CD3		complex	Activated	3.032	bias	2.06e-05	ACTN4,AP1B1,ATP5F1C,CASP3,CASP6,CEACAM1,CORO1A,
							CYCS,DDT,FKBP1A,HNRNPA2B1,HSP90B1,HSPA8,HSPE1,
							NDUFB6,PA2G4,PAFAH1B3,PDIA4,PHB,PLEC,RPL35A,RPL6,
							SLC25A5,SRSF7,TGM2,TMPO,VDAC3
INSR		kinase	Activated	3.132	bias	6.1e-06	ACADVL,ACOT13,ACTN4,Anp32a,ARHGDIA,ATP5F1D,CASP6,
							CD36,CORO1A,CTSB,CYCS,GRN,HADHB,MAOA,NDUFA3,PHLDA1,
							RPL5,RPL7A,RPS16,UQCRC1,YBX1
